# Supplementary material for: B-cell immune dysregulation with low soluble CD22 levels in refractory seronegative myasthenia gravis
Source: Front Immunol. 2024 Apr 22;15:1382320. doi: 10.3389/fimmu.2024.1382320 (PMC11071663; doi:10.3389/fimmu.2024.1382320)
Supplement: Supplementary file 2 [file Table_1.xlsx]

## Sheet: Proteins
UniProt	Protein
Q13541	4EBP1
O43707	ACTN4
P00813	ADA
O75077	ADAM23
Q9UHX3	ADGRE2
Q15109	AGER
O00468	AGRN
O00253	AGRP
P30838	ALDH3A1
Q9NP70	AMBN
Q9BXJ7	AMN
Q15389	ANGPT1
Q9UKU9	ANGPTL2
Q9BY76	ANGPTL4
P50995	ANXA11
P19801	AOC1
Q9NZN5	ARHGEF12
P27540	ARNT
Q5T4W7	ARTN
Q9UII2	ATP5IF1
O15169	AXIN1
P15291	B4GALT1
O14867	BACH1
Q8NDB2	BANK1
O43521-2	BCL2L11
P11274	BCR
P55957	BID
P35613	BSG
Q7KYR7	BTN2A1
P78410	BTN3A2
P02745	C1QA
P42575	CASP2
Q14790	CASP8
P51671	CCL11
Q99616	CCL13
Q92583	CCL17
Q99731	CCL19
P78556	CCL20
O00585	CCL21
O00626	CCL22
P55773	CCL23
O00175	CCL24
O15444	CCL25
Q9Y258	CCL26
Q9NRJ3	CCL28
P10147	CCL3
P13236	CCL4
P80098	CCL7
P29279	CCN2
O95971	CD160
P41217	CD200
Q8TD46	CD200R1
P20273	CD22
Q9BZW8	CD244
Q5ZPR3	CD276
P01730	CD4
P25942	CD40
P29965	CD40LG
P09326	CD48
P06127	CD5
P19256	CD58
P30203	CD6
P32970	CD70
P40259	CD79B
Q01151	CD83
Q9UIB8	CD84
P01732	CD8A
Q9H5V8	CDCP1
Q4KMG0	CDON
Q15517	CDSN
Q3KPI0	CEACAM21
Q9UPV0	CEP164
Q9BU40	CHRDL1
Q07065	CKAP4
P12532	CKMT1A_CKMT1B
Q9UMR7	CLEC4A
Q8WTT0	CLEC4C
Q8WXI8	CLEC4D
Q6UXB4	CLEC4G
Q9BXN2	CLEC7A
Q9UDT6	CLIP2
Q9H4D0	CLSTN2
Q9UHC6	CNTNAP2
P20849	COL9A1
Q5KU26	COLEC12
Q6UXH1	CRELD2
P24387	CRHBP
Q9NZV1	CRIM1
P46109	CRKL
O75462	CRLF1
P09603	CSF1
P09919	CSF3
P28325	CST5
O76096	CST7
Q99895	CTRC
P53634	CTSC
P43234	CTSO
P78423	CX3CL1
P78310	CXADR
P09341	CXCL1
P02778	CXCL10
O14625	CXCL11
P48061	CXCL12
O95715	CXCL14
Q6UXB2	CXCL17
P19876	CXCL3
P42830	CXCL5
P80162	CXCL6
P10145	CXCL8
Q07325	CXCL9
Q14118	DAG1
Q9UN19	DAPP1
Q9UJU6	DBNL
Q16698	DECR1
O00273	DFFA
Q13574	DGKZ
O60884	DNAJA2
Q8NFT8	DNER
O43598	DNPH1
Q8N608	DPP10
Q9UNE0	EDAR
P01133	EGF
Q9GZT9	EGLN1
Q04637	EIF4G1
P63241	EIF5A
Q8N8S7	ENAH
Q9UJA9	ENPP5
Q6UWV6	ENPP7
P80511	ENRAGE
P16422	EPCAM
P21709	EPHA1
P01588	EPO
P21860	ERBB3
Q9NQ30	ESM1
P25116	F2R
P07148	FABP1
Q0Z7S8	FABP9
P48023	FASLG
P24071	FCAR
Q96LA5	FCRL2
Q96P31	FCRL3
Q6DN72	FCRL6
O95750	FGF19
P09038	FGF2
Q9NSA1	FGF21
P12034	FGF5
Q9Y3D6	FIS1
P68106	FKBP1B
P49771	Flt3L
P49771	FLT3LG
Q12778	FOXO1
P19883	FST
O95633	FSTL3
Q96DB9	FXYD5
P22466	GAL
Q14435	GALNT3
P32456	GBP2
Q9HC38	GLOD4
P36959	GMPR
Q9HD26	GOPC
P12544	GZMA
P10144	GZMB
P14317	HCLS1
O94992	HEXIM1
P14210	HGF
P01903	HLADRA
P13747	HLAE
P37235	HPCAL1
P28845	HSD11B1
P0DMV8	HSPA1A
Q05084	ICA1
Q14773	ICAM4
P22304	IDS
P01579	IFNG
P01579	IFNgamma
P15260	IFNGR1
Q8IU57	IFNLR1
Q9Y6K9	IKBKG
P22301	IL10
Q13651	IL10RA
Q08334	IL10RB
P20809	IL11
P29460	IL12B
P42701	IL12RB1
P35225	IL13
P40933	IL15
Q13261	IL15RA
Q14005	IL16
Q16552	IL17A
Q9P0M4	IL17C
Q8TAD2	IL17D
Q96PD4	IL17F
Q9NRM6	IL17RB
Q14116	IL18
Q13478	IL18R1
P01583	IL1A
P01584	IL1B
P27930	IL1R2
Q9HB29	IL1RL2
P18510	IL1RN
P60568	IL2
Q9NYY1	IL20
Q9UHF4	IL20RA
Q8N6P7	IL22RA1
Q13007	IL24
P14784	IL2RB
P24001	IL32
O95760	IL33
P26951	IL3RA
P05112	IL4
P24394	IL4R
P05113	IL5
Q01344	IL5RA
P05231	IL6
P13232	IL7
P10145	IL8
P51617	IRAK1
Q9NWZ3	IRAK4
B1AKI9	ISM1
Q9UKX5	ITGA11
P23229	ITGA6
P18564	ITGB6
O43736	ITM2A
P01591	JCHAIN
P05412	JUN
Q12918	KLRB1
Q13241	KLRD1
P08727	KRT19
Q16719	KYNU
Q6GTX8	LAIR1
Q16363	LAMA4
Q9UQV4	LAMP3
P01137	LAP.TGFbeta1
P28838	LAP3
O43561	LAT
P56470	LGALS4
O00182	LGALS9
Q99538	LGMN
Q9H008	LHPP
P42702	LIFR
Q8NHJ6	LILRB4
Q6UXK5	LRRN1
P33241	LSP1
P01374	LTA
P36941	LTBR
Q8WV07	LTO1
Q14210	LY6D
O60449	LY75
Q9HBG7	LY9
P55145	MANF
P52564	MAP2K6
P45984	MAPK9
O00339	MATN2
P13500	MCP1
P80075	MCP2
P80098	MCP3
Q99616	MCP4
Q96KG7	MEGF10
Q9NQ76	MEPE
Q12866	MERTK
Q6UB28	METAP1D
Q99685	MGLL
P16455	MGMT
Q29980_Q29983	MICB_MICA
Q7Z6M3	MILR1
P12872	MLN
P03956	MMP1
P09238	MMP10
O95866	MPIG6B
Q03426	MVK
Q13459	MYO9B
Q8WU39	MZB1
O60934	NBN
P19878	NCF2
O43639	NCK2
Q969V3	NCLN
O76036	NCR1
Q99435	NELL2
O94856	NFASC
O95644	NFATC1
Q12968	NFATC3
Q13232	NME3
P23582	NPPC
Q99748	NRTN
P20783	NT3
Q9H0P0	NT5C3A
P20783	NTF3
Q9Y5A7	NUB1
Q9Y266	NUDC
Q99983	OMD
O00300	OPG
Q8IYS5	OSCAR
P13725	OSM
Q9Y2J8	PADI2
Q13219	PAPPA
P09874	PARP1
Q08174	PCDH1
P01127	PDGFB
Q9NZQ7	PDL1
Q9NR12	PDLIM7
P49763	PGF
Q6ZUJ8	PIK3AP1
P30613	PKLR
P47712	PLA2G4A
Q03405	PLAUR
Q9HCM2	PLXNA4
P54317	PNLIPRP2
Q8TCS8	PNPT1
Q15166	PON3
Q96SB3	PPP1R9B
P30048	PRDX3
P30044	PRDX5
Q9HCU5	PREB
P51888	PRELP
Q9Y478	PRKAB1
Q04759	PRKCQ
P58294	PROK1
Q16651	PRSS8
O75475	PSIP1
Q9BT73	PSMG3
O60542	PSPN
Q03431	PTH1R
P29350	PTPN6
P28827	PTPRM
P26022	PTX3
Q96AX2	RAB37
P20340	RAB6A
Q5R372	RABGAP1L
Q9BYZ8	REG4
P57771	RGS8
Q9Y6N7	ROBO1
Q8IVG5	SAMD9L
P21583	SCF
Q8WXD2	SCG3
P11684	SCGB1A1
Q96PL1	SCGB3A2
O76038	SCGN
Q12765	SCRN1
Q14242	SELPLG
P50452	SERPINB8
O60880	SH2D1A
P34896	SHMT1
Q9BZZ2	SIGLEC1
Q96LC7	SIGLEC10
O00241	SIRPB1
Q9Y3P8	SIT1
O75563	SKAP2
Q13291	SLAMF1
Q9NQ25	SLAMF7
Q6ZMH5	SLC39A5
Q9H3U7	SMOC2
Q92484	SMPDL3A
O60575	SPINK4
O43291	SPINT2
Q9HCB6	SPON1
O43597	SPRY2
P78362	SRPK2
P50225	ST1A1
O95630	STAMBP
Q9UNK0	STX8
Q06520	SULT2A1
Q92844	TANK
Q92609	TBC1D5
Q03403	TFF2
P01135	TGFA
P01135	TGFalpha
P01137	TGFB1
P35625	TIMP3
O15455	TLR3
P01375	TNF
O95379	TNFAIP8
P01374	TNFB
Q9Y6Q6	TNFRSF11A
O00300	TNFRSF11B
O14836	TNFRSF13B
Q96RJ3	TNFRSF13C
Q92956	TNFRSF14
P43489	TNFRSF4
Q07011	TNFRSF9
P50591	TNFSF10
O14788	TNFSF11
O43508	TNFSF12
O75888	TNFSF13
O43557	TNFSF14
O14773	TPP1
Q15661	TPSAB1
P13693	TPT1
Q12933	TRAF2
P50591	TRAIL
O14788	TRANCE
Q9NZC2	TREM2
P19474	TRIM21
Q9C035	TRIM5
O43508	TWEAK
P00749	uPA
Q7L8A9	VASH1
P15692	VEGFA
O43915	VEGFD
P42768	WAS
Q8TEU8	WFIKKN2
O14904	WNT9A
Q7Z739	YTHDF3
