# Supplementary material for: B-cell immune dysregulation with low soluble CD22 levels in refractory seronegative myasthenia gravis
Source: Front Immunol. 2024 Apr 22;15:1382320. doi: 10.3389/fimmu.2024.1382320 (PMC11071663; doi:10.3389/fimmu.2024.1382320)
Supplement: Supplementary file 3 [file Table_2.xlsx]

## Sheet: PlasmaProteome_data_NPX
ID	A1	A10	A2	A3	A4	A5	A6	A7	A8	A9	H1	H10	H11	H2	H3	H4	H5	H6	H8	H9	N10a	N10b	N1a	N1b	N2a	N2b	N3a	N3b	N4a	N4b	N5a	N5b	N6a	N6b	N7a	N7b	N8a	N8b	N9a	N9b
4EBP1_qPCR	7.82108	5.30391	7.50978	5.29043	6.80606	6.03151	6.31097	7.29118	5.45319	5.91727	5.7529	5.97065	6.17924	5.98995	6.71891	6.31245	5.51818	5.92943	5.81529	7.00367	6.55251	7.4602	6.62941	7.03088	5.3542	5.59326	6.68124	6.91587	7.23926	7.28877	7.99355	6.48391	6.27258	7.83576	6.63093	6.9504	6.1242	6.86404	8.15823	6.97246
ACTN4_NGS	0.0257	0.1429	0.1702	-0.0661	0.487	-0.3092	0.0283	-0.064	-0.0874	-0.2504	0.5412	0.0449	0.3464	-0.0995	-0.3513	0.1274	-0.1156	-0.5066	-0.0098	0.1046	-0.1555	-0.2611	0.1316	0.2007	-0.1126	0.3252	0.5439	-0.0704	-0.2903	-0.5718	-0.4495	0.2494	-0.6337	-0.2554	-0.1475	-0.0268	0.3881	1.2983	0.5277	0.4211
ADA_NGS	-0.2491	-0.4194	0.0337	-0.1025	-0.052	-0.4401	0.0264	0.1316	0.0905	-0.4665	-0.2034	-0.3814	-0.5922	-0.2707	-0.4387	-0.6105	-0.207	0.2231	-0.2663	-0.0947	-0.4461	-0.398	-0.657	-0.6064	-1.0605	-1.0658	-1.2901	-0.9472	-0.5114	-0.0134	-0.3526	-0.6569	-1.1231	-1.2917	-0.8592	-0.5294	-0.5942	-0.5978	-0.6572	-0.9844
ADA_qPCR	4.69769	4.37188	4.8253	4.63018	4.56724	4.27625	4.7332	4.66907	4.80566	4.56616	4.57136	4.27792	4.30531	4.36628	4.49298	4.36753	4.44712	4.70742	4.54716	4.61898	4.34088	4.58889	4.34534	4.12916	4.06502	4.01259	4.11311	3.90929	4.79853	4.57362	4.30434	4.09772	3.88702	3.75765	4.04879	4.13716	4.24352	4.2055	3.93996	4.09954
ADAM23_NGS	0.2981	0.5416	0.4448	0.8514	0.0254	0.1762	0.0059	1.219	0.0717	-0.4389	-0.2206	-0.4793	0.1372	-0.5839	0.271	0.1538	0.4096	0.4917	0.4921	0.5899	0.0705	0.0487	0.592	0.4587	-0.2646	-0.0713	0.8282	0.6115	-0.3474	-0.1355	0.4838	0.1876	0.3695	0.0822	-0.2751	0.0053	0.0715	-0.1955	0.0713	-0.4112
ADGRE2_NGS	-0.2959	-0.1261	0.8564	0.2468	0.1668	0.0386	0.2701	0.3336	0.3678	-0.4855	0.0626	-0.1461	-0.139	0.097	-0.2006	0.1436	0.4977	0.1662	-0.2096	0.3915	-0.7058	-0.3583	0.0064	-0.1407	-0.5235	-0.4706	0.0484	-0.0595	-0.2731	0.2703	-0.3219	-0.2304	-0.3754	-0.5547	-0.6753	-0.6502	-0.2577	-0.4365	-0.1761	-0.9589
AGER_NGS	0.4711	0.0941	0.7071	0.5689	-1.4399	-0.2393	-0.7975	0.0213	-0.3805	0.2022	0.1787	-0.3744	0.4332	-0.5866	0.1415	0.0154	0.2938	0.5796	-0.1659	-0.0871	-0.4336	-0.3672	0.435	0.6075	-0.095	0.0582	-0.2726	-0.2107	-0.8941	-0.863	-0.1967	-0.6176	-0.1915	-0.2612	-0.4365	-0.9118	0.9156	0.5307	0.5142	-0.3132
AGRN_NGS	-0.6788	-0.2843	-0.2142	-0.3635	-0.6731	-0.3494	-0.5718	-0.1866	-0.8115	-0.7714	-0.578	-0.7383	-0.406	-0.7821	-0.7322	-0.7759	-0.7288	0.2209	-0.6582	-0.1335	-0.4289	-0.6416	-0.1068	0.2046	-1.1272	-0.8006	0.3509	0.1229	-1.4101	-1.2952	-0.5163	-0.836	-1.4586	-1.3356	-0.4494	-0.6878	-0.0452	-0.5534	-0.8929	-1.5078
AGRP_NGS	-0.9416	-2.5397	-1.155	-1.912	-1.4182	-2.0061	-0.0208	-1.7071	-2.298	-2.0181	-1.9115	-1.8618	-2.2811	-2.7094	-2.5425	-2.2218	-2.1783	-2.9011	0.2388	-2.2278	-3.0191	-2.7268	-1.7502	-1.8442	-2.2876	-2.162	-1.5241	-1.4058	-2.3787	-2.2911	-1.8799	-2.5457	-2.3542	-2.5163	-2.3008	-2.0233	-2.3389	-1.6789	-1.9701	-2.9319
ALDH3A1_NGS	-0.3425	-0.4431	0.4424	0.4112	3.7405	0.7396	-0.0424	-0.4442	3.0186	-0.5275	-0.237	-0.9971	-0.0425	-0.9257	0.046	0.6943	0.6886	0.0508	1.1196	0.1897	-0.2698	-0.259	0.9314	-0.3995	0.7197	0.9031	1.5219	1.1556	-0.0708	-0.1436	0.5961	-0.1336	-0.3508	-1.1329	0.319	0.5379	1.4433	-0.5313	-0.3633	-0.4891
AMBN_NGS	0.4539	0.6381	0.3222	-0.0922	0.452	-0.1561	-0.2383	0.0984	0.3734	0.1031	0.0667	0.1085	0.3862	0.4938	0.5912	0.3297	0.0598	-0.1454	-0.4404	-0.1164	0.7036	-0.0132	0.2831	0.4109	0.5216	0.6916	0.838	-0.2161	0.3949	0.2051	-0.2711	-0.3656	-0.2639	-0.0684	0.4013	0.2477	0.2549	0.5458	0.4787	0.2777
AMN_NGS	-0.1822	-0.048	0.3108	0.1633	0.3334	-0.4454	0.5169	0.3979	-0.4461	0.0195	0.5628	-0.3087	-0.0346	-1.1936	-0.1081	0.182	-0.4059	-1.0633	-0.6637	-0.8567	0.5274	-1.3245	-0.1491	0.2185	0.2117	0.5096	1.1811	0.376	0.6745	0.6827	-0.4089	0.1603	-0.0778	-0.4466	0.327	0.272	0.4339	0.054	-0.7295	0.1803
ANGPT1_NGS	1.5652	1.7829	0.8543	0.8525	1.4459	1.338	0.5799	1.2364	1.1045	0.8392	1.181	1.2082	1.6386	1.1214	1.1733	0.8845	1.167	0.612	1.1513	2.1468	0.3716	0.5377	0.23	0.6965	0.8236	0.4491	1.4247	2.0789	0.1898	0.7049	0.3553	0.6968	1.5318	2.3781	1.8128	1.2959	1.1585	0.795	0.8568	0.6679
ANGPTL2_NGS	0.116	-0.8278	0.4819	-0.5151	-0.5347	0.9865	0.4285	-0.4879	0.6438	-1.4401	-0.3539	-0.6607	0.385	1.0805	1.4279	1.1633	-0.919	1.0222	1.04	2.0806	-1.4711	-0.5256	0.3061	0.3772	-0.5853	-0.1172	-1.6069	1.4505	-1.0464	-0.3535	-0.7899	-0.7649	-0.9218	-0.4079	-0.0668	-0.9697	-0.9188	-0.76	-0.6431	0.4959
ANGPTL4_NGS	-0.6354	-0.1798	0.9054	0.2621	-0.049	0.6211	0.1194	0.4434	-1.2272	-0.6066	-0.915	0.7295	-0.0201	-0.0052	0.1939	-0.5726	-0.1184	0.1926	-0.0105	0.0627	0.496	-0.806	0.1231	0.5492	-0.0316	0.006	0.5637	0.6784	-0.315	-0.3184	-0.1142	-0.4648	-0.4635	-0.9796	0.3942	0.2991	-0.3505	0.3411	-0.1037	0.925
ANXA11_NGS	-2.0093	-1.2457	-0.9065	-1.986	-1.0141	-2.3471	-1.5264	-1.2322	-2.0901	-2.591	-1.5295	-2.4939	-1.8875	-1.0543	-1.2357	-2.5507	-2.5446	-0.7479	-2.4338	-1.0514	-1.8597	-1.1921	-1.2734	-1.9561	-2.0625	-2.4482	-1.9917	-1.6988	-1.3971	-1.0751	-1.1313	-1.7385	-1.9344	-1.5144	-2.2897	-0.6926	-1.3324	-1.1965	-1.1018	-1.316
AOC1_NGS	-0.0142	0.0107	-0.1498	-0.0951	0.0969	-1.1357	0.3035	-0.9023	0.0522	-0.1046	0.4021	0.2215	-1.0592	-0.9878	-0.1882	0.3587	-0.1997	-0.1604	-0.9158	-0.3017	-0.0365	-0.2918	-0.4726	0.043	0.2697	-0.7334	0.2303	0.1321	-0.0853	-0.426	-0.3465	0.3586	0.0084	-0.2234	-0.3476	-0.6733	-0.0191	1.1321	0.4448	0.0985
ARHGEF12_NGS	1.533	2.286	2.1238	2.0294	2.3724	1.8123	1.5792	2.4495	1.7713	2.1423	1.7402	1.9267	2.2834	1.8562	1.4981	0.9782	0.7019	2.1099	2.3067	2.8689	2.1863	2.2687	2.2049	2.3678	0.7586	1.817	1.3068	2.3789	0.8563	1.4239	1.9765	1.969	1.5801	2.5839	1.9972	2.1425	2.1041	2.3963	1.7901	1.8068
ARNT_NGS	1.977	-0.2606	0.9581	-0.1895	0.2595	-0.8999	-0.1985	-0.0721	0.3176	-0.168	0.3171	0.7606	0.4124	0.1204	-0.2578	-0.0477	-0.6492	0.0963	0.1756	-0.2785	0.4226	-0.1161	0.2504	-0.4491	0.9527	0.9061	0.5052	0.0437	-0.1254	0.3931	0.1985	-0.5447	0.2725	0.5265	-0.1861	0.3749	-0.0928	-0.3343	0.0182	0.5527
ARTN_NGS	-0.1885	0.5819	0.374	-0.3922	0.1969	-0.4514	-0.3014	0.4567	-0.2	0.5662	-0.7174	0.1845	-0.2412	-0.273	0.2079	0.35	-0.7797	-0.2306	0.344	0.0191	-0.6383	-0.0403	-0.9045	0.243	-0.1799	-0.1861	0.3662	0.0918	-0.3008	-0.7194	0.5507	-0.7462	-0.8282	-0.2197	-0.3648	0.0625	0.0988	-0.1887	0.3258	-0.0487
ARTN_qPCR	-0.2459	0.0961	0.15287	-0.20829	-0.57754	0.17606	-0.23068	0.22677	-0.00938	-0.03084	-0.09376	-0.56024	-0.22475	-0.14013	-0.25428	-0.45856	-0.54068	0.24425	-0.80799	-0.02996	-0.41907	-0.68996	-0.27623	-0.31661	-0.37019	-0.17017	-0.57625	-0.11391	0.16173	-0.08658	-0.23634	-0.04278	-0.13533	-0.17783	-0.5268	0.00035	-0.50865	-0.13287	-0.72152	-0.44758
ATP5IF1_NGS	1.8636	1.4812	3.3864	1.913	4.295	0.5824	1.6081	2.1205	1.5237	1.5945	1.4463	0.4042	1.941	2.9389	3.1905	1.3541	1.3619	2.4636	2.5849	3.8015	1.7642	1.8527	1.917	2.0765	1.0322	1.8067	1.2264	2.4593	1.4354	0.866	2.3754	2.8039	0.1231	1.8147	1.891	1.512	2.1162	1.6168	1.378	2.5816
AXIN1_NGS	0.5272	0.4742	1.1011	0.3886	1.3142	0.4153	0.1919	0.6604	0.1986	0.5761	0.9944	0.8753	0.5908	0.4706	0.539	-0.1719	0.0799	0.8168	0.0427	0.4349	0.3683	0.7335	1.0222	1.5332	-0.368	0.8108	-0.417	0.2211	-0.9099	0.4874	0.8738	0.5042	0.1716	1.3069	0.59	-0.1839	0.3828	1.3077	0.3214	0.9253
AXIN1_qPCR	2.05869	2.54842	2.4537	2.10908	2.84282	2.28333	2.08575	2.65702	1.90013	2.52492	2.3578	2.24838	2.04827	2.41762	2.23496	1.57852	1.5301	2.3257	2.19478	2.31727	2.36723	2.65558	2.71192	2.66966	1.46346	1.95514	1.77932	2.20743	1.77022	1.9795	2.1058	2.31013	1.86051	2.90209	2.29617	2.54899	2.47116	2.93071	2.08056	2.69046
B4GALT1_NGS	-0.5021	-0.2004	0.2262	0.0302	-0.1913	-0.1184	-0.3738	0.2424	0.108	-0.9282	-0.0735	-0.2125	-0.0188	-0.2736	-0.0836	-0.1368	-0.4531	-0.0248	0.1202	0.1968	0.1249	0.0088	0.6348	0.5032	-0.2188	-0.1349	0.3173	0.3034	-0.1541	0.1392	-0.2891	-0.8185	-0.4218	-0.6245	0.2705	0.0042	0.1	0.3384	0.3862	-0.0225
BACH1_NGS	1.5495	1.613	2.328	0.5465	1.0321	1.0869	1.3984	2.5731	1.3143	0.9013	1.38	1.7472	1.2873	3.2598	2.5189	1.3438	1.7124	0.6935	1.34	1.6412	1.3703	1.8704	1.7042	1.6379	0.6081	0.8686	1.3559	1.0528	0.9561	1.7122	1.4914	1.3723	1.0091	1.7227	1.4193	1.9469	1.5246	1.9929	2.3428	2.939
BANK1_NGS	3.0926	2.8556	3.0371	2.9804	3.9979	2.6946	3.0921	3.3291	2.8496	3.4387	3.0292	3.0551	2.4206	-0.0184	2.7923	2.5444	1.7369	2.7154	2.4476	3.5152	2.6571	2.4363	2.9287	3.3764	0.728	2.1682	1.8867	2.4983	1.7981	2.2047	2.4881	2.2655	1.8002	3.1188	2.4712	2.9001	3.1849	3.5455	1.92	2.6259
BCL2L11_NGS	0.6729	-0.4711	1.0089	1.0003	1.305	0.4829	0.5693	0.963	0.3897	0.7163	0.5844	1.0898	0.6371	0.5471	0.8042	0.6244	0.3107	0.5596	0.5197	1.3991	0.502	0.5833	0.8244	1.1111	0.4929	0.3589	1.2748	1.4611	0.0393	-1.0383	0.93	0.7435	0.7136	0.8902	0.8442	1.1747	0.9661	0.9448	0.8313	0.5995
BCR_NGS	0.2849	0.4387	0.5859	0.5279	0.8632	0.6288	0.2668	1.0278	0.3151	0.1691	-0.081	0.7597	0.195	1.1442	0.7791	0.4048	0.3648	0.2214	0.4416	0.9814	1.0222	0.9674	0.7678	0.8661	-0.4306	-0.4812	0.4544	-0.3899	-0.0115	0.6137	0.535	0.6384	0.4411	1.3227	0.6688	0.3947	0.5221	0.991	0.5343	1.8871
BetaNGF_qPCR	-0.38377	-0.45985	-0.63723	-0.39634	-0.37954	-0.54807	-0.40637	-0.51576	-0.49135	-0.62435	-0.66583	-0.52882	-0.41696	-0.57612	-0.42366	-0.43331	-0.48783	-0.4042	-0.39958	-0.38466	-0.58175	-0.46286	-0.26267	-0.43557	-0.45671	-0.45919	-0.20356	-0.21926	-0.52937	-0.5029	-0.34846	-0.40322	-0.38931	-0.37006	-0.44399	-0.3313	-0.47229	-0.3917	-0.52654	-0.54716
BID_NGS	-2.1857	-3.8481	-3.0378	-3.3564	-2.4161	-2.9337	-2.3651	-3.269	-2.2954	-2.4909	-2.8482	-3.3055	-2.5274	-1.998	-2.8643	-3.1741	-2.8263	-2.6845	-2.2211	-3.6255	-3.6543	-1.9892	-3.3015	-2.3542	-3.7926	-2.104	-2.4659	-1.8787	-2.9486	-2.1121	-2.7391	-2.7782	-2.3254	-2.616	-3.0319	-3.2754	-2.4671	-1.9321	-3.1509	-2.1971
BSG_NGS	-0.5158	-0.4785	-0.1378	-0.3993	-0.3717	-0.4508	-0.4902	0.0157	-0.5162	-0.5677	-0.4835	-0.4157	-0.4537	-0.3056	-0.4923	-0.351	-0.4884	-0.1823	-0.2312	-0.1118	-0.5743	-0.635	-0.1236	-0.1715	-0.664	-0.614	-1.4678	-1.4774	-0.524	-0.3442	0.0097	-0.2741	-0.453	-0.384	-0.2207	0.0127	-0.2722	-0.3403	-0.3839	-0.7139
BTN2A1_NGS	-0.2977	-0.0835	0.3571	-1.0262	0.1839	0.0753	-0.8184	0.4523	-0.224	-0.4515	-0.3413	0.1005	-0.0402	-0.2929	-0.3236	-0.1144	-0.5579	-0.3401	-0.1098	0.0475	-0.8542	-0.7677	-0.1003	-0.1142	-0.2396	-0.1191	0.3805	0.281	-0.1896	-0.0386	-0.1817	-0.4423	-0.4584	-0.6258	0.0235	-0.1928	-0.4229	-0.4525	-0.3728	-1.2399
BTN3A2_NGS	0.4313	0.4907	0.8518	0.33	0.2935	-0.1719	-0.4921	1.1055	-0.2922	-0.205	-0.0211	0.4927	0.5042	0.0749	0.3629	-0.6091	0.1177	0.2407	0.4836	0.5901	-0.1654	0.1961	0.0898	0.3124	0.199	0.1277	0.6387	0.5553	-0.2839	0.1292	0.5217	0.0774	0.4286	0.0361	0.4004	0.7251	0.3	0.31	0.3525	0.2403
C1QA_NGS	0.5335	-0.0122	0.4857	-0.2106	-0.2874	-0.1113	-0.0492	-0.0974	-0.3402	-0.2037	-0.2981	-0.1714	0.2146	-0.4697	-0.1767	-0.5419	0.0095	0.1051	-0.1472	0.0704	0.3008	0.2556	0.1154	0.2329	0.16	0.3058	0.4705	0.5524	0.3315	0.3447	0.2926	-0.007	0.3166	0.2263	0.03	0.0681	0.2967	0.3405	0.0629	-0.0453
CASP2_NGS	1.2113	1.8763	1.6838	2.0758	2.1457	0.9797	1.6076	2.1056	1.5431	1.6114	0.9635	1.871	1.2205	1.9488	1.3654	0.5971	1.3655	2.1336	1.8999	2.3476	1.6099	1.4149	1.6919	1.3771	0.9067	1.754	1.652	1.8105	1.3967	1.2594	1.0482	1.5348	1.1093	2.8344	1.519	1.705	1.7075	2.1374	0.3408	1.3368
CASP8_qPCR	1.18776	1.29495	1.82526	1.24926	1.55556	1.17954	1.10767	1.85474	0.95314	1.29608	1.663	1.6185	1.2109	1.81675	1.8038	1.0641	1.14096	1.32638	1.31217	1.65487	1.46891	1.99883	1.98476	1.62466	0.90573	1.10961	1.26292	1.43469	1.34266	1.51716	1.3146	1.26936	1.07344	2.04253	1.2175	1.75224	1.42627	1.70933	1.61121	2.37821
CCL11_NGS	1.6132	1.3468	1.5902	1.7222	1.3908	1.6708	1.3703	1.1744	1.377	1.1819	1.2324	1.3784	1.4514	1.2886	1.4858	1.16	1.3832	1.3964	1.2066	1.7349	1.4158	1.577	1.7177	1.7028	1.5829	1.6165	1.8136	1.7264	1.3778	1.5821	1.8808	1.6766	1.4318	1.5989	1.9026	2.0809	1.555	1.5437	1.772	1.524
CCL11_qPCR	8.45673	8.12207	8.64577	8.63178	8.14466	8.48014	8.03506	8.02598	8.27936	8.02018	8.23692	8.29781	8.22779	7.93285	8.43788	7.87895	8.10805	8.17249	7.88586	8.52485	8.07659	8.45842	8.63219	8.46059	8.48998	8.41617	8.87937	8.58344	8.56436	8.40203	8.84464	8.78372	8.32481	8.59885	8.97435	9.08935	8.31674	8.32178	8.61075	8.35832
CCL13_NGS	3.6658	2.7738	2.8034	3.0967	3.2235	3.2807	3.6856	2.8982	3.8126	2.369	2.6305	2.6678	3.0738	1.5244	3.779	3.1207	2.6615	3.2733	2.4313	4.0663	1.8473	2.2034	2.5828	2.6984	2.3244	2.2805	2.4271	2.9754	1.4068	2.5177	3.2437	3.2334	1.4178	1.7746	4.7677	4.5831	3.0464	2.2421	3.3688	2.361
CCL17_NGS	1.7651	1.5878	1.7293	1.0384	1.2771	0.6832	1.6766	1.249	1.1186	0.516	1.4273	1.5623	0.6538	0.8981	1.1012	0.9765	1.2344	0.8161	0.6269	2.9023	0.0749	0.3651	0.9293	0.9328	0.0198	-0.0231	1.2759	2.0756	0.8494	1.4251	2.1013	2.4626	0.8739	1.2182	1.4194	0.9417	1.0857	0.1581	1.0734	0.3476
CCL19_qPCR	10.2489	8.28484	11.6421	10.842	9.24564	8.58465	8.15457	10.3638	8.27996	10.9729	8.49566	8.71216	7.4408	11.5297	8.57117	8.50471	9.2945	9.06216	7.49738	8.4231	6.42366	6.51497	8.00648	7.74925	6.79956	6.89415	7.53077	7.0816	8.65776	8.09145	7.4445	7.54049	7.70212	6.92384	7.4987	7.31063	8.07892	7.11976	7.01717	6.53989
CCL20_NGS	-0.4776	-0.833	1.0387	-0.7445	-0.1264	-0.1973	-0.2457	0.8934	-0.9834	1.0956	-1.0295	-0.3841	-1.5112	-1.5405	3.9398	0.0758	-0.0772	0.4495	0.7925	0.5682	-1.5498	-0.0167	-0.0808	-0.1985	-0.6412	-0.7452	0.3852	-0.2414	-1.4343	1.2764	-0.0174	0.5788	-0.737	-1.1697	0.0779	4.8748	0.4467	0.1616	-0.6124	-0.5304
CCL20_qPCR	6.78966	7.05556	8.33745	6.48238	6.92968	6.96301	6.58771	8.72791	6.55832	8.36511	6.61792	6.79361	5.95826	6.03586	11.8678	7.0544	7.13154	7.85366	7.74314	7.41806	6.38483	7.33208	6.90973	6.82731	6.46198	6.46398	8.75354	6.84299	7.14648	8.38748	6.85636	7.79775	6.641	6.31762	7.22103	11.9088	7.64695	7.27464	6.44084	6.78274
CCL21_NGS	0.2209	0.2724	1.4366	0.5685	0.6563	0.6665	0.9172	0.803	0.7337	0.3062	0.4374	1.2414	0.0338	2.4549	0.3767	0.0655	0.3203	0.7559	-0.094	1.1942	-0.422	-0.2375	0.4249	0.3355	-0.2245	-0.1403	-0.1496	0.0024	-0.2068	-0.0976	-0.0525	-0.1088	-0.0653	-0.7333	0.1983	0.2279	0.5132	0.079	-0.4531	-1.2221
CCL22_NGS	-0.5318	-0.3844	0.7707	-0.2327	-0.2058	-0.6052	0.9496	-0.6063	-1.1202	-1.1442	-0.1151	-0.5887	-0.2005	0.5779	0.3311	-0.0816	-1.1329	0.3309	0.5722	1.3118	-1.7696	-1.42	-0.214	-0.4861	-1.4035	-1.7278	-1.241	-0.3129	-1.3766	-0.5898	-0.2917	-0.1411	-1.5809	-1.8638	-1.7556	-1.9376	-0.2553	-1.263	-1.4389	-1.4056
CCL23_NGS	-1.1383	-0.1589	-1.1649	-1.0705	-0.8668	-0.597	-0.5143	0.3233	-1.1688	-0.7326	0.2399	-0.0486	-1.0089	-0.1476	-0.5893	-1.0899	-1.2506	-0.6989	-0.1133	-0.2934	-0.2783	-0.4657	-0.1979	-0.1996	-0.9844	-0.8345	-0.0622	-0.2893	-0.9498	-0.4297	-0.8096	-1.0634	-0.393	-0.3603	-0.3956	-0.5092	-0.5282	-0.3927	-0.4548	-0.3228
CCL23_qPCR	8.89313	9.77083	8.70945	8.83725	8.72216	9.32137	8.93214	10.2936	8.77791	9.49501	10.0614	9.49805	8.84408	9.54788	9.27816	8.66997	8.69925	9.042	9.62195	9.24324	9.77747	9.35888	9.51984	9.44104	9.03782	9.00119	10.0568	9.48589	9.98743	9.45049	8.93468	9.04844	9.70222	9.56354	9.24164	9.34203	9.35047	9.36817	9.21465	9.79929
CCL24_NGS	-0.4519	-0.5689	0.1557	0.4287	-0.8148	0.0284	-0.6333	-0.2213	0.0588	-0.8054	-0.7415	0.0148	-1.3922	-0.6271	-0.6103	-1.8552	-1.1129	-0.5019	0.3141	0.4747	-0.8144	-0.2003	0.1344	0.3668	-0.5538	-0.2569	-1.155	-0.8183	0.0478	0.2888	-0.5303	-0.5829	-0.784	-0.582	0.1984	0.2656	-0.3989	-0.2986	0.9937	0.379
CCL25_NGS	-0.4817	-0.2161	-0.2082	-0.1571	0.3359	0.407	-0.3096	-0.5074	-0.3599	-0.6913	0.1398	-0.1595	-0.4829	-0.641	0.8129	-0.2844	0.1043	0.4794	0.6399	0.4053	-0.1101	0.1635	0.3897	0.3699	-0.7272	-0.638	0.1046	-0.37	-0.4763	-0.3251	0.6582	0.6558	-0.6241	-0.6075	-0.2584	0.105	-0.6858	-0.3995	-0.268	-0.8719
CCL25_qPCR	4.75256	5.05623	5.39202	5.23261	5.39007	5.64503	4.82032	4.81829	4.93487	4.8853	5.48265	5.2212	4.91662	4.70934	6.11009	4.92037	5.26202	5.43661	5.65647	5.58901	5.14283	5.40094	5.69262	5.71986	4.72887	4.62745	5.51953	5.12377	5.43871	4.95397	5.70976	5.83906	4.87719	4.62415	5.1634	5.36903	4.77296	4.87654	4.8337	4.71784
CCL26_NGS	3.7518	2.7284	3.2566	3.1104	3.2279	3.6461	3.5177	3.0035	3.1883	2.6597	3.0444	4.0414	3.5854	3.2409	3.5856	3.4324	2.8133	3.4495	3.6346	3.9358	1.9236	2.8625	2.6964	2.5207	3.1049	3.0958	2.3666	2.7484	2.0143	2.0137	2.7834	3.091	2.0636	1.6779	3.3313	3.4289	2.5915	2.1387	3.5515	3.1251
CCL28_NGS	0.5179	-0.2181	0.5703	-1.1788	-0.6819	-0.8302	-0.2743	0.1656	-0.8698	2.8073	-0.4345	0.6564	-0.6133	-1.1256	-0.0463	-0.503	0.0567	-0.2096	-1.6344	-0.0219	0.1468	0.0685	0.211	0.0115	-1.555	0.0668	-0.4794	-0.2307	-0.2447	-0.7456	0.483	0.2698	0.6134	0.5945	-0.6551	-0.1828	-0.2381	-0.8475	-0.2407	0.0557
CCL28_qPCR	1.00884	1.23862	1.44533	1.18472	1.46876	1.08913	1.14647	0.95503	1.2015	2.53079	1.47958	2.02186	1.02608	0.49372	1.09238	1.06546	1.23138	0.81384	0.65106	1.16741	0.93652	1.23556	1.84909	1.69555	1.53859	1.18374	1.57669	1.49898	1.03047	1.19973	1.34452	1.73169	1.76978	1.87408	1.09825	1.34803	1.08645	0.94067	1.0665	0.99704
CCL3_NGS	-0.6952	0.2559	0.2084	-1.6949	-0.9979	-1.0745	-1.2003	0.9155	-0.4618	-0.7008	-0.3123	-0.6194	0.67	0.1386	-0.1355	-1.5297	-1.1794	-1.303	-0.92	-0.1936	-2.161	-0.5415	-2.1062	-2.0668	-2.2367	-1.7025	-1.7306	-1.6159	-2.4869	-1.7219	-1.5009	-1.6352	-2.1262	-1.5013	-1.5838	-1.4246	-0.4237	1.239	-1.4821	0.3475
CCL3_qPCR	5.37826	6.09975	6.58412	4.56329	4.95164	5.20175	4.83077	7.06774	5.58496	5.56505	6.15875	5.15294	6.44422	6.27485	6.16958	4.63999	5.02412	4.90373	5.07764	5.71364	4.12257	5.58307	4.40592	4.10484	4.18449	4.54694	4.67056	4.6164	4.40288	4.39832	4.43558	4.46781	4.36527	4.75081	4.68775	4.90098	5.8104	7.19076	4.71263	6.33452
CCL4_NGS	0.0727	0.8316	1.3496	-0.2721	0.9903	0.7295	-0.2952	2.1235	0.5032	-0.2736	0.9554	0.0472	1.2396	0.938	0.723	-0.3428	0.4711	0.5233	0.6015	0.8442	-0.9441	0.1788	-0.8279	-1.09	-0.2495	-0.3185	-0.3254	-0.1829	-0.9611	-0.1612	0.2088	0.1132	-0.2502	0.1829	0.3647	0.2	0.4864	1.8418	0.4334	0.5795
CCL4_qPCR	5.40311	6.10088	6.51429	5.0653	5.38465	5.84711	4.73226	7.51645	5.8191	5.14695	6.20951	5.31798	6.11486	5.80191	6.1126	4.71804	5.47704	5.6576	5.52325	5.64863	4.45319	5.42773	4.06222	3.7674	4.85608	4.98106	5.12213	4.81933	5.21689	5.19605	5.34979	5.28626	5.18391	5.5375	5.34384	5.42443	5.67106	6.85039	5.31449	6.03158
CCL7_NGS	1.4364	1.8548	1.9874	2.4269	3.4614	1.8526	1.896	1.9986	1.5175	0.8622	1.4404	2.2834	1.5856	0.9269	1.0078	1.0507	1.1147	2.0376	1.1667	2.2449	0.8664	1.7305	0.9001	1.0961	0.4948	0.8076	1.611	1.6428	0.1362	1.234	2.0843	2.1265	1.2078	0.9275	2.4956	2.5035	2.0243	1.0707	1.6766	0.7814
CCN2_NGS	-0.0836	0.3734	0.0075	0.3804	0.4114	0.2233	-0.1478	0.5322	-0.4714	-0.4653	-0.3177	-0.031	0.3236	-0.1254	-0.5791	-0.6643	0.5914	-0.181	-0.1111	1.5501	-0.5938	-0.5415	0.0152	0.1232	-0.2539	-0.3612	-0.1992	0.1344	-0.125	0.2731	-0.5189	-0.2421	0.3098	1.0152	0.0768	-0.3317	-0.0594	-0.302	-0.1867	-0.4132
CD160_NGS	-0.0386	0.812	-0.5067	-0.2612	-0.1599	-0.1792	-0.4952	1.2095	-0.7175	-0.877	-0.6848	-0.2733	-0.3119	-0.6573	-0.4791	-0.5779	-0.9975	-0.2365	-0.9291	-0.2578	-1.2504	-1.1614	-1.1737	-1.0984	-1.0195	-1.11	0.1631	0.0472	-1.0979	-0.389	-0.2509	-0.4854	-0.7048	-0.9997	-1.3164	-0.999	-0.0913	-0.5884	-0.5668	-1.2668
CD200_NGS	0.1576	-0.3343	0.1847	0.4975	0.1543	-0.5314	-0.6602	0.1416	0.0026	-0.2465	-0.1107	0.2905	0.539	-0.8156	0.1012	0.1768	0.1813	-0.3172	0.5498	0.6838	0.0432	0.2684	0.4542	0.4015	-0.3521	0.099	0.868	0.2092	-0.154	-0.4158	0.3794	0.3525	-0.1092	0.0698	-0.004	-0.0013	0.0382	0.0643	0.1564	0.29
CD200R1_NGS	-0.1993	-0.2386	0.6555	-0.3409	-0.2538	-0.0218	-0.0383	1.2923	-0.0319	-1.2495	-0.5135	0.8071	0.6414	-0.2059	0.0029	-0.0015	-0.0783	-0.2099	0.9664	0.4282	-0.1061	-0.105	0.5493	0.5777	-1.3837	-1.6062	-0.4957	-0.8951	-0.7538	-0.609	-0.701	-0.9476	-0.6281	-1.1744	-0.2278	-0.0643	1.4236	1.2036	-1.8811	-1.8813
CD22_NGS	-0.0339	0.0844	0.7186	-0.0381	-0.2452	-0.3769	-0.3752	-0.0326	-0.8416	-0.835	-0.1775	-0.1672	-1.3958	-0.5695	-0.6258	-0.3221	-0.7117	0.2573	-0.6336	0.5666	-1.7779	-1.9379	-1.09	-0.9606	-1.885	-1.9003	-1.9252	-2.0527	-1.0007	-1.2335	-0.7534	-0.9846	-1.1914	-1.4672	-1.8817	-1.7937	-1.2759	-1.6156	-2.2803	-2.3064
CD244_NGS	-0.2074	0.0954	-0.0481	0.4821	0.0777	0.0603	-0.3763	0.7379	-0.1888	0.1538	-0.4868	-0.0367	-0.1011	-0.1751	-0.2182	3.1388	0.1032	-0.0436	0.0451	0.5048	-0.5067	-0.3587	-0.2461	-0.3771	0.0835	0.1897	-0.5513	-0.3166	-0.0402	0.0984	-0.4318	-0.7481	-0.278	-0.4123	-0.5044	-0.2642	0.0964	-0.1095	-0.1639	-0.6466
CD244_qPCR	5.18941	5.52483	5.48175	5.72784	5.22087	5.48115	4.90525	6.06286	5.19	5.63919	5.14653	5.30445	5.26806	5.17633	5.40089	8.47129	5.34724	5.15653	5.31214	5.64115	4.85961	5.02726	5.18767	4.94268	5.46975	5.52457	4.84025	5.01778	5.87726	5.4384	4.72362	4.71278	5.25706	5.14075	4.81004	5.01337	5.43265	5.23744	4.90206	4.81326
CD276_NGS	0.0384	0.6851	0.502	0.3359	0.2843	0.4844	-0.1125	0.4358	0.0276	-0.0639	0.4611	-0.2194	0.7032	-0.0457	0.2992	0.1419	0.4405	-0.2207	-0.0746	0.4664	-0.1488	-0.1302	-0.1994	-0.1596	0.0924	0.1381	1.1796	0.8629	-0.2689	-0.1592	0.1633	-0.0829	0.0173	0.0159	-0.8018	-0.9928	0.2156	-0.155	-0.0278	-0.8639
CD4_NGS	0.0162	-0.5333	0.293	-0.4648	-0.6651	-0.0117	-0.0321	0.5215	-0.5356	-0.9331	-0.2415	-0.7022	-0.2209	0.5561	0.1826	-0.6766	-0.1909	0.0339	-0.6626	0.3664	-0.5925	-0.2936	0.1713	0.1531	-0.1018	-0.3613	-0.8901	-0.6206	-0.7266	-0.3754	-0.1768	-0.2395	-0.4854	-0.8581	-0.3111	-0.3091	-0.0461	0.0821	-0.5599	-0.3193
CD40_NGS	0.5812	1.1998	0.6483	0.8086	1.1409	0.8784	0.623	0.6322	0.477	0.833	0.7369	0.6906	1.1033	1.2565	1.1384	-0.1576	0.8622	1.1519	1.466	1.4227	0.2829	0.2229	0.8402	0.8342	-0.0129	0.3821	0.5364	0.9821	0.1717	0.2655	0.5818	0.7226	0.4488	1.286	0.6122	0.599	0.7876	0.6199	0.4247	0.2786
CD40_qPCR	10.2576	10.9322	10.5882	10.7659	10.5522	10.8399	10.347	10.4625	10.4677	11.0351	10.768	10.7938	10.6821	10.6404	10.8809	9.61327	10.3347	10.9366	10.9646	10.6563	10.361	10.3777	10.8186	10.728	9.75816	10.3269	10.7819	10.7097	10.6326	10.1329	10.2374	10.2737	10.4788	10.8025	10.3351	10.5842	10.7776	10.8044	10.1914	10.3699
CD40LG_NGS	1.6241	1.9272	1.6662	1.5805	2.1694	1.47	0.5548	2.2505	0.7509	1.1844	1.5924	1.4834	2.1656	1.4328	1.1776	0.552	1.496	0.6363	1.7843	2.4836	0.5484	0.6105	0.4437	0.5799	0.3794	0.5877	1.6709	2.7161	0.4869	0.9577	0.2086	0.5868	1.4498	2.686	0.9998	1.053	1.2784	1.2519	0.6286	0.7792
CD48_NGS	-0.2159	0.256	0.6021	-0.0754	-0.0919	0.2729	-0.2569	0.5631	-0.0282	0.0906	0.1127	0.4218	-0.105	0.139	0.0245	-0.1997	0.3358	-0.1079	-0.2866	0.2896	-0.484	-0.4222	-0.0395	-0.0453	-0.2283	-0.2767	-0.4228	-0.4703	-0.2099	-0.1789	-0.3238	-0.5833	-0.3544	-0.6429	-0.6833	-0.9779	-0.0961	-0.1686	-0.1304	-0.8707
CD5_qPCR	4.26192	4.58286	5.00125	4.40337	4.40939	4.4795	4.15393	5.49052	4.10475	4.56622	4.69946	4.97244	4.48984	4.21192	4.65457	4.47362	3.96862	4.59792	4.17111	4.892	3.53727	3.56742	4.44737	4.38865	4.03561	3.90835	3.87508	3.69771	4.2924	3.87516	4.18361	4.0939	4.22731	4.07347	3.8716	3.9965	4.29683	4.00982	4.1498	4.09019
CD58_NGS	-0.5107	-0.052	-0.0475	-0.1371	-0.4864	-0.0821	-0.3817	-0.1419	-0.3634	-0.1724	-0.0109	-0.4308	-0.1381	-0.1826	0.1049	-0.5637	-0.0587	-0.2504	0.0959	0.4291	-0.1425	-0.1581	-0.0556	-0.1692	-0.0032	-0.0521	0.2381	0.0536	-0.0238	0.0307	0.1124	-0.0453	-0.208	-0.3037	-0.0054	-0.0499	0.1629	0.0927	-0.134	-0.8665
CD6_NGS	-0.9181	-0.2509	-1.0147	-0.7305	0.2486	-0.3365	-0.4392	0.6559	-0.8	-0.7237	-0.5868	-0.3989	-0.5397	-0.6274	-1.3965	-0.2807	-0.9352	0.0057	-1.441	-0.0574	-1.7748	-1.703	-1.0477	-0.7265	-0.6862	-0.8988	-1.6907	-2.0372	-1.1354	-0.6018	-0.9366	-1.4864	-0.6917	-0.9657	-1.6854	-1.3019	-1.0471	-1.3487	-1.2423	-1.9116
CD6_qPCR	5.22561	5.97706	5.36657	5.65148	6.12779	5.94346	5.62823	6.68378	5.41285	5.65108	6.01502	5.92977	5.72804	5.64998	5.40272	5.96436	5.30909	6.32046	4.8623	5.91806	4.48663	4.71602	5.29484	5.26967	5.65547	5.4581	4.07674	3.93549	5.56619	5.41958	5.1773	4.99277	5.74637	5.49003	4.89369	4.96949	5.22991	5.20543	5.0657	4.71204
CD70_NGS	0.2224	0.0031	-0.056	0.445	0.4371	0.1851	-0.3802	0.3296	0.2618	-0.7712	-0.7297	-0.3269	0.3519	0.23	-0.6044	-1.1568	0.0542	-0.0695	-0.0886	-0.1957	-0.212	-0.2583	0.2437	0.2041	-0.9297	-0.5309	0.3434	0.4314	-0.6816	-0.4963	0.3634	0.2936	-0.2626	-0.4308	0.2066	-0.0806	0.7527	-0.5939	-1.105	-0.9528
CD79B_NGS	0.5877	0.3621	1.2158	0.1039	0.811	0.3295	-0.2317	0.9717	0.3771	-0.0512	-0.4186	0.063	-0.5096	-0.1199	0.6334	0.0845	-0.1968	0.5992	0.2965	1.0472	-1.3403	-1.5262	0.8033	0.7904	-1.4362	-1.5146	-0.234	-0.3539	-1.6968	-1.431	-0.5752	-0.9737	-0.4532	-1.066	-1.3687	-1.2977	-0.6094	-0.476	-1.5668	-1.9043
CD83_NGS	0.0168	-0.1965	0.8858	-0.4066	-0.4857	-0.3723	-0.8797	0.5719	-0.259	-0.4397	-0.4453	-0.6483	-0.7772	-0.416	-0.3754	-0.4618	-0.3897	-0.2357	-0.0171	-0.0928	-1.248	-1.0177	-1.1785	-1.5445	-1.4952	-1.4736	-0.1777	-0.9338	-1.2817	-0.6232	0.1126	-0.1374	-0.8501	-0.8226	-0.7803	-1.1249	-0.5006	-1.43	-0.8879	-1.372
CD84_NGS	0.3723	0.4865	0.5045	0.2882	0.5951	0.5107	0.3846	1.0554	0.3483	0.4793	0.6106	0.3246	0.6565	0.1589	0.2382	0.2555	-0.1478	0.3164	0.6858	1.0318	0.2034	0.1907	0.1657	0.053	0.0686	0.213	0.7471	0.715	0.4425	0.8784	-0.4429	-0.2025	0.4827	0.9913	0.1657	0.7427	0.8904	0.5813	0.4448	0.2404
CD8A_qPCR	8.6991	8.94896	8.8164	7.41398	8.39354	8.58263	7.94267	8.2329	8.1891	8.71022	8.27501	9.53406	8.15514	7.88406	9.30841	8.62853	7.62563	7.67402	8.4433	7.92412	7.60954	7.90492	8.52304	8.44328	8.2797	8.2947	8.17199	7.62948	8.75702	8.25104	8.22926	8.16538	8.49071	8.29708	8.01026	8.06552	8.36898	8.38895	8.34193	8.42891
CDCP1_qPCR	1.86772	1.52116	2.59256	2.14751	2.49838	2.11846	1.78173	2.39223	2.12886	1.38386	1.60798	2.04572	2.01823	1.09844	1.75073	1.32139	1.42568	1.71676	1.25424	1.93256	1.45433	1.59693	1.56819	1.56958	1.02025	1.0693	2.72545	2.87834	1.70185	1.45789	2.09736	1.90067	1.25257	0.9966	1.69469	1.8552	1.93218	1.51326	0.8856	0.9635
CDON_NGS	-0.5509	0.0939	-1.5328	-0.1739	-0.7059	-0.2701	-0.3158	-0.4084	0.0607	-1.0558	-0.2529	-1.0557	-0.577	-0.5541	-0.8392	-0.544	-0.6413	-0.0575	-0.9132	-0.194	-0.8455	-0.7242	-0.6171	-0.436	-0.5973	-0.3663	-0.5042	-0.8613	-0.9442	-0.5865	-0.2334	-0.5864	-0.9265	-1.268	-0.675	-1.1262	-0.2329	-0.9245	-0.4767	-1.8126
CDSN_NGS	0.1219	-0.2006	0.4528	-0.0337	-0.4221	0.1969	-0.8788	0.5289	-0.0233	-0.6789	-0.623	-0.6033	0.2656	-0.7027	-0.4483	-0.7149	-0.535	0.2578	-0.5562	0.445	-0.1085	0.4581	-0.1403	0.124	-0.5014	-0.5467	0.6646	0.7802	-0.6052	-0.1151	0.2063	0.1233	-0.6363	-0.582	1.142	0.9458	0.0531	0.1593	0.3804	-0.2031
CEACAM21_NGS	-0.7418	-1.1853	-1.5899	-1.3953	-0.8367	-1.3852	-1.9069	-0.5252	-1.2785	-1.7294	-1.8764	-1.3692	-1.7754	-2.015	-1.0962	-1.3601	-1.0965	-1.3661	-1.2791	-1.3229	-1.3594	-1.7269	-1.2921	-1.449	-1.636	-1.48	-0.8118	-0.9728	-1.9068	-1.3867	-1.8162	-1.0634	-1.9366	-1.1794	-1.5116	-1.4375	-1.2309	-0.8496	-0.5894	-0.954
CEP164_NGS	-0.2365	0.2989	0.5347	0.7437	0.3262	-0.1162	0.5401	0.3166	0.2186	0.2016	0.595	0.0961	0.8954	0.1975	0.5313	0.8914	-0.4338	0.2444	0.3685	0.8291	0.3861	0.1246	0.473	0.6302	0.7595	0.3713	0.738	-0.1698	0.5929	0.3658	1.0859	0.1604	1.1846	0.376	-0.4039	0.5783	0.5759	0.6606	-0.0021	0.5756
CHRDL1_NGS	1.0008	0.6064	1.6817	1.2391	0.8876	1.1647	1.1645	0.7018	0.8049	0.3736	1.0366	0.9358	1.2751	0.7478	1.3103	0.9764	0.9978	1.3591	0.6718	1.9495	0.0366	0.491	1.6949	1.6803	0.3792	0.6026	0.8443	1.309	0.5719	1.2064	0.9219	0.6436	0.5374	0.3886	0.9797	0.4322	0.6203	0.2921	0.4757	-0.1648
CKAP4_NGS	0.0812	-0.2447	0.1623	0.2115	0.3084	0.023	-0.4151	0.3487	-0.3495	-0.3592	-0.0265	-0.044	-0.0672	0.1176	0.192	-0.1143	-0.0089	0.0789	-0.3816	0.2978	-0.3272	-0.282	0.3884	0.4187	-0.5278	-0.3827	0.5041	0.374	-0.3049	-0.0881	0.1857	-0.0856	-0.3354	-0.1627	-0.0121	0.2427	0.0606	0.2915	0.11	-0.0222
CKMT1A_CKMT1B_NGS	0.4625	-2.4853	-1.3088	-1.0023	-1.6238	-1.4692	0.997	-1.8143	-2.2261	-3.7909	-0.4863	-1.2258	0.2464	1.6501	1.9754	2.0906	-2.0147	0.6254	1.534	2.4444	-2.7139	-2.1172	-1.4181	-1.5316	-0.9293	-1.1306	-2.7076	1.4292	-3.3458	-2.0848	-3.0667	-2.4788	-1.7335	-1.6956	-0.5779	-2.1268	-2.6592	-2.3238	-3	0.5826
CLEC4A_NGS	-0.3321	-0.3969	0.3879	0.2959	-0.4284	-0.0165	0.4352	-0.4184	-0.0714	-0.0606	-0.3885	-0.0584	0.3271	0.467	0.3321	0.5903	0.478	0.1039	0.3999	1.1538	0.4505	0.4226	0.3706	0.2868	0.0596	-0.1639	0.8595	0.4058	-0.0255	0.1876	0.4732	0.5151	-0.219	-0.2335	0.3239	0.5682	0.4068	0.9698	0.9178	0.2336
CLEC4C_NGS	0.6536	0.0999	0.954	0.5917	-0.3058	-0.3964	0.0086	0.9736	-0.0067	-0.3775	0.0825	0.3073	-0.9467	0.6705	1.1901	1.0911	0.0407	0.4288	0.3738	0.1832	-1.5962	-1.612	-0.6875	-0.9018	-2.5339	-2.1226	0.2856	-0.1976	-1.2154	-0.5415	-0.3777	-0.8972	-1.1852	-1.6228	-1.3519	-1.1846	-0.6671	-0.4618	0.0464	0.0366
CLEC4D_NGS	1.9587	-0.0705	2.3549	-0.2809	0.8314	-0.7685	-0.0606	1.2393	0.1874	0.6404	0.6718	0.1585	0.6594	1.8917	1.4077	1.5113	-0.382	0.9947	-0.4121	0.3523	0.7095	1.1807	0.2782	-0.2164	-0.0255	-0.3802	1.2235	1.4262	-0.0378	0.8057	0.4421	0.8008	-0.2254	0.2888	0.3121	0.8514	1.1374	1.7408	1.8885	2.4623
CLEC4G_NGS	-0.2998	0.772	-0.2845	0.3291	0.9491	0.6244	0.5601	0.795	0.0346	-0.6037	0.2797	0.6558	-0.2954	0.2634	0.5339	-0.4852	-0.3577	0.3622	0.8939	0.4674	-0.2749	0.179	0.6433	0.4175	-0.4312	-0.9572	-0.5404	-0.1977	0.0603	0.8041	0.0176	-0.0161	-0.0046	0.1347	0.3143	0.4157	0.3305	0.3469	0.1306	0.3201
CLEC7A_NGS	-0.206	-0.8946	-0.0084	-0.365	-0.2013	-0.809	-0.2758	0.6896	-0.8025	-0.9651	-0.4108	0.1816	-0.6052	-0.4833	-0.729	-1.1935	-0.6589	-0.4833	-0.9798	-0.1742	-1.0149	-0.7293	-0.5123	-0.3936	-1.268	-1.2682	-0.2426	-0.1707	-1.0652	-0.6888	-0.4316	-0.5027	-1.2118	-0.9865	-0.922	-0.8037	-0.4451	-0.4068	-0.8993	-1.318
CLIP2_NGS	2.7067	2.6659	2.663	3.4399	3.5804	3.0331	2.7085	3.3712	1.9887	2.3505	2.9095	2.5029	2.7553	2.4559	2.9296	1.8023	2.0081	3.8207	3.0518	3.4329	2.3677	2.8427	3.2826	3.9291	1.5602	2.8149	1.3009	3.6367	2.7534	1.9304	2.848	3.0034	2.6325	3.8984	2.0052	2.3719	3.5353	4.0514	1.4798	3.2157
CLSTN2_NGS	0.9794	0.0461	0.549	1.3079	0.7157	0.6771	0.431	0.9807	0.3359	0.1201	1.2786	0.0403	0.6704	0.6178	0.1012	0.0149	1.7698	-0.5208	-0.3466	0.9816	-0.097	0.5018	1.2929	1.1193	1.2916	1.4507	1.2959	0.8441	0.6923	0.8178	1.3772	0.9071	1.9347	1.4538	0.8443	0.9141	0.5801	0.3475	0.8143	-0.0018
CNTNAP2_NGS	0.6887	-0.2286	0.5124	0.7951	-0.0244	-0.135	0.2205	0.7848	0.3883	0.9766	1.1286	-0.0827	0.4099	0.3151	1.4813	1.0479	-0.2673	0.8456	0.2831	1.2393	0.6325	0.5215	0.4819	0.5885	0.6589	0.6363	1.3192	1.1989	-0.1845	0.0727	0.756	0.797	1.0895	0.8936	0.2284	0.1821	0.6293	0.6039	0.108	0.2151
COL9A1_NGS	-1.5396	0.4741	-1.0837	-0.5154	-1.1285	-0.0316	-1.1564	-0.8912	-1.0614	0.4955	-0.7852	-0.4587	-0.4955	-0.6362	-1.5613	-0.5742	-0.2111	2.5938	-0.4211	0.2039	-1.9446	-1.0158	-1.1488	-0.9561	-1.3877	-1.1236	-1.0567	-1.2055	-1.712	-1.1756	-0.3222	-0.7409	-0.3843	-0.3797	-1.2605	-1.2386	-0.7246	-0.4589	-0.6359	-1.0029
COLEC12_NGS	-0.7241	-0.3805	0.1954	-0.1811	-0.2444	-0.1028	-0.142	0.1263	-0.4222	-0.4791	-0.4142	-0.601	0.2609	-0.3357	-0.4609	-0.7587	-0.4491	0.1962	-0.5391	0.1143	-0.586	-0.7093	0.1381	0.5291	-1.1049	-1.0601	0.0958	0.0585	-0.5578	-0.5873	-0.3886	-0.635	-0.8924	-1.1515	-0.4457	-0.637	-0.3863	-0.4386	-0.3487	-1.3828
CRELD2_NGS	-0.9552	-0.6171	0.2454	-0.5545	-0.2211	-0.5997	-0.9365	-0.0863	-0.8329	-1.1477	-0.1812	-0.7032	-0.5093	-0.3483	-0.0044	-0.9974	-0.4754	-0.5828	-0.3281	-0.1183	-0.8039	-0.986	1.4208	1.6375	-0.8708	-0.5031	0.3162	0.5405	-0.5916	-0.2287	-0.1346	-0.3119	-0.7092	-0.386	0.5589	0.2962	0.8078	0.1308	0.0644	-0.5167
CRHBP_NGS	-0.8189	-0.5427	0.2919	-0.2571	-0.4008	-0.1595	-0.3677	-0.1007	-0.021	-0.2741	-0.3039	0.302	-0.346	-0.0232	-0.2986	-0.222	-0.6572	0.1124	-0.4135	0.2955	-0.3441	-0.2119	0.5315	0.3336	-0.5903	-0.4679	0.2858	0.2276	-0.2354	-0.1651	-0.1699	-0.3277	-0.8488	-0.7378	0.3306	0.0557	-0.5155	-0.3903	-0.1441	-0.9924
CRIM1_NGS	-0.2636	0.1282	0.4383	0.2625	-0.2278	0.3412	-0.0075	0.221	0.3066	-0.0013	0.1507	-0.1847	0.2492	0.0573	-0.2096	-0.106	0.2805	0.158	-0.1042	0.3386	0.1717	0.0572	0.4395	0.8823	0.1525	0.3911	0.6497	0.5349	-0.072	-0.0391	0.3966	0.0865	0.3946	0.1709	0.3205	0.1243	0.1675	0.1196	0.2994	-0.2374
CRKL_NGS	1.4589	1.9718	2.3662	2.3587	2.6267	1.4221	1.4061	2.597	1.5566	1.974	2.2137	1.6184	2.5886	2.4153	2.1595	0.6372	1.2599	2.2823	2.2753	3.3447	1.9544	2.327	2.0351	2.2978	0.4361	1.8194	1.5242	2.8407	1.2707	1.877	1.7039	1.7179	1.325	3.223	1.3696	1.3554	2.3943	2.4329	1.2717	1.3815
CRLF1_NGS	-1.461	-0.2566	0.1243	-0.6414	-0.6564	-0.3568	-0.5352	-0.3316	-0.3696	-0.6142	-0.0686	0.1716	-0.502	-0.7558	0.272	-0.2276	-0.09	-0.2976	-0.0216	-0.5696	-0.2855	-0.4465	-0.4408	-0.3274	-0.0444	-0.0007	-0.2754	-0.266	-0.4561	-0.3486	-0.1428	-0.4471	-0.5012	-0.498	-0.087	-0.203	-0.4433	-0.2712	-0.4402	-1.3944
CSF1_NGS	-0.6921	-0.6805	-0.2267	-0.7817	-0.5195	-0.353	-0.9542	0.3863	-0.525	-1.2287	-0.4585	-0.3483	-0.569	-0.477	-0.4305	-0.5511	-0.4583	-0.2812	-0.1323	-0.5337	-0.6711	-0.7238	-0.0829	-0.0688	-0.6973	-0.5911	-0.0311	-0.1168	-0.6578	-0.5284	-0.287	-0.6496	-0.448	-0.7126	-0.1555	-0.3573	-0.5648	-0.3617	-0.5662	-1.0752
CSF1_qPCR	9.51803	9.2267	9.65961	9.28003	9.34742	9.41354	9.16253	9.82135	9.22621	8.98894	9.46885	9.46162	9.19633	9.18373	9.54912	9.41253	9.24476	9.29708	9.56747	9.30748	9.17858	9.29312	9.70721	9.52878	9.33513	9.29876	9.72776	9.52802	9.54512	9.42299	9.50913	9.4601	9.54245	9.45879	9.51797	9.54925	9.26244	9.38369	9.18458	9.31908
CSF3_NGS	0.1881	-0.3376	0.69	-0.4519	1.0402	-0.1028	-0.3173	-0.3093	0.3033	-1.178	-0.9884	-0.1042	-0.4988	-0.3319	-0.6746	0.1373	-0.8316	-0.5553	-1.3163	-0.3425	-0.0383	-0.431	-0.2738	-0.0418	0.5484	0.488	-0.0971	-0.9701	-0.6344	-0.2646	-0.4627	-0.4805	-0.0377	-0.4113	-0.7287	-0.8011	-0.0355	0.1736	0.3121	-0.7268
CST5_qPCR	6.55448	6.66798	6.24042	6.39472	6.24708	5.73251	6.09947	5.9483	6.04942	5.97944	6.30674	5.49446	5.61594	5.97783	6.75884	5.27419	5.49291	5.89314	5.5647	6.83832	5.88005	6.1354	7.00685	6.5742	6.02975	6.06908	6.67636	6.47528	6.44881	6.32439	5.72096	5.48705	5.66795	5.70578	6.26219	6.24211	6.43641	6.62616	5.81884	5.42875
CST7_NGS	-0.2162	-0.3798	0.2036	-0.5395	0.5682	-0.7078	-0.5866	-0.2606	-1.3926	-0.5728	-0.1346	-0.7997	0.0291	-0.4734	0.4343	-0.3273	-0.516	0.0576	-0.3264	-0.1695	-0.0228	-0.2056	-0.0511	-0.0389	-0.6602	-0.7313	0.7296	1.2539	-0.3736	-0.3735	-1.1713	-1.1391	-0.2841	-0.3802	0.3064	0.3689	0.0677	2.036	1.0202	0.8267
CTRC_NGS	1.7742	0.8642	3.464	2.3062	1.7465	1.4517	2.3877	1.8591	1.1651	-0.1563	1.5328	1.3903	1.3976	1.4151	1.9874	0.8593	1.7467	0.9085	1.5235	1.7936	0.9731	1.5426	2.2183	2.4029	0.4684	0.4393	1.7681	2.0458	1.1777	1.0259	0.6395	0.2097	1.7042	1.5023	0.7236	0.7478	2.383	2.094	1.9999	1.5941
CTSC_NGS	-0.9817	-0.9518	-0.3902	-1.0478	-0.681	-0.7831	-0.5222	-0.723	-0.7052	-1.2678	-0.7891	-0.512	-1.2019	-0.7171	-1.2233	-1.1054	-1.0377	-0.9361	-1.1014	-0.8474	-0.9672	-0.2444	-0.2456	-0.6109	-0.407	-0.9865	-0.9477	-0.5215	-0.8529	-0.732	-0.3838	-0.8055	-0.5475	-0.5907	-0.6118	-0.4163	-0.8522	-0.7239	-0.7471	-0.7431
CTSO_NGS	0.0815	0.1474	-0.0272	-0.0334	-0.3836	-0.2524	-0.0889	-0.8377	0.4054	-0.5955	-0.4275	0.1108	-0.9764	-0.7738	-0.6611	-0.584	-0.5641	-0.2268	-0.0379	-0.5723	-0.7842	-0.802	-0.5468	-0.745	-0.8087	-0.7459	0.099	0.0457	-0.1533	0.0833	0.0022	-0.0372	-0.3375	-0.5561	-0.7891	-0.8518	-0.6114	-0.2082	-0.6416	-0.5045
CX3CL1_qPCR	3.32151	3.49963	3.76931	3.26567	2.74519	3.00033	2.26607	3.57153	2.7341	3.08295	3.32186	3.08993	3.03243	2.34502	3.41776	2.87964	3.0576	2.61472	3.22539	3.12234	2.82236	2.91378	3.47548	3.50457	3.36681	3.36243	3.83822	3.65578	3.69332	3.37223	3.33222	2.95985	3.17787	3.23048	3.36614	3.51629	3.45304	3.29892	3.16588	3.23419
CXADR_NGS	0.642	-0.0672	0.0827	-0.1664	-0.326	-0.2609	1.4738	-0.0182	-0.0509	-0.3592	0.1415	0.7577	0.5791	-0.8998	0.8566	0.5265	-0.0547	-0.4103	1.2945	0.01	0.0771	0.3411	1.5914	1.9065	-0.5885	-0.4057	0.5184	0.529	-0.5305	-0.3216	1.7404	2.1456	0.9283	0.7775	0.2416	0.2197	0.6209	-0.0342	0.6527	1.0198
CXCL1_NGS	1.3522	2.4758	1.0254	1.51	1.5947	0.6408	0.442	1.4882	2.5628	0.8453	1.1638	1.2665	1.3251	0.7938	1.0645	0.6151	0.3962	0.837	0.9798	2.0615	-0.1489	0.3013	0.4025	0.1101	0.3138	0.5475	1.1166	1.7712	0.6192	0.5324	0.2785	0.9651	0.7312	1.6047	0.8849	0.2558	1.5534	1.1775	0.2131	0.732
CXCL1_qPCR	8.34415	9.4583	8.36201	8.45672	8.08865	7.73319	7.64389	8.69693	9.51239	8.36277	8.32144	8.21315	8.1209	7.87421	8.30867	7.3387	7.56245	8.33269	8.07267	8.84979	7.29079	7.5612	7.69655	7.0989	7.29021	7.89615	8.84708	8.99253	8.5157	7.46688	7.30435	7.59544	8.01666	8.41185	7.70133	7.71922	8.91507	8.53148	7.0751	8.27428
CXCL10_NGS	-0.3797	-0.4562	0.2237	0.1703	-0.2602	-0.5175	0.1059	0.0615	-0.8763	-1.318	-0.5544	-0.7866	-1.7649	-1.2931	-1.4165	-1.2449	-0.7411	-0.7734	-1.2386	-0.3399	-2.1513	-1.7985	-1.1792	-1.001	-0.8309	-0.477	-2.3802	-2.2635	-1.9702	-1.0581	-1.2974	-1.3517	-1.29	-1.4183	-0.4967	-0.9392	-1.1599	-1.8383	-2.2087	-2.7358
CXCL10_qPCR	9.64443	9.72386	10.0987	10.2094	9.51921	9.17391	9.69642	10.4491	9.20361	8.73809	9.38809	8.85795	7.71297	8.45288	8.70566	8.35084	9.08885	9.25925	8.26356	9.15308	7.83508	7.98392	8.47679	8.63201	8.9165	9.30864	7.96522	7.22061	8.98275	8.95132	8.37916	8.66027	8.72124	8.57347	9.15721	8.92627	8.6133	7.77966	7.33261	7.16152
CXCL11_qPCR	11.5615	11.2747	10.5818	11.0945	10.8421	10.4341	10.2154	11.6283	10.3539	10.3391	9.88025	10.5182	9.204	10.2031	10.9669	10.0989	10.4526	10.2517	10.1041	9.92493	9.54596	9.29382	9.44626	9.47222	10.4571	10.2902	9.93874	9.0354	10.5357	10.5707	9.64714	10.167	10.4878	10.434	10.2094	10.053	9.83885	8.56399	9.30364	9.34067
CXCL12_NGS	0.5904	0.6587	1.3466	0.4355	0.8294	0.766	0.7804	1.4348	0.9888	1.5568	1.7975	0.9989	1.3816	0.0477	1.2226	1.2243	1.1473	0.45	1.4551	0.7367	1.0936	0.7103	0.7183	1.6979	1.3184	0.5153	1.2677	0.3872	0.7683	1.343	0.3803	0.1964	1.2837	1.2818	1.1301	0.8627	0.5203	0.8944	0.6968	0.0418
CXCL14_NGS	-0.2108	-0.1395	-0.3278	0.5149	-0.806	-0.2373	0.5497	-0.0164	-0.0917	0.5428	0.0919	3.3414	-0.4039	-0.7192	-0.2079	-0.7768	-0.1479	0.0219	-0.1636	-0.1489	-0.5245	-0.5165	0.3259	0.86	-0.4657	-0.4547	0.0076	0.0732	-0.0324	0.3816	0.0579	-0.1744	-0.2708	-0.6369	0.5262	0.8293	-1.3623	-0.2092	-0.1729	-0.1553
CXCL17_NGS	0.4165	0.1128	2.4933	1.1541	0.2563	0.805	0.6241	0.5069	1.263	-0.0316	1.0058	-0.4504	-0.16	-1.5463	-0.1333	-0.1336	0.3023	1.4658	-0.0344	1.0665	0.0851	-0.0906	0.85	1.3981	-0.1925	0.1506	0.6014	0.4707	-0.2566	-0.2961	1.7746	1.4973	0.5842	0.1626	1.0384	0.9108	-0.2504	-0.3465	-0.5912	-0.9283
CXCL3_NGS	0.2773	0.4423	0.5388	0.3955	0.6234	0.1077	-0.1947	0.9377	-0.0255	0.6131	0.8549	-0.468	0.3879	1.325	0.7031	-0.9049	0.3957	0.6513	0.6188	1.3064	-0.059	0.2367	0.761	-0.0804	-0.07	0.8981	0.8216	1.1069	0.1706	-0.3183	-0.5834	-0.9979	0.0618	0.7886	0.1312	-0.2356	1.0948	0.8527	-0.9095	0.3878
CXCL5_qPCR	9.44249	9.59549	9.868	9.30741	9.6057	10.7706	7.82147	9.54511	10.2122	9.01825	9.50951	9.31524	8.38937	9.21773	9.75304	7.43669	10.1273	8.89783	9.17928	10.5238	8.26792	8.00633	8.94111	8.83023	8.99218	8.87069	13.2176	13.261	9.9854	9.63864	7.83265	8.49729	8.92206	9.45035	8.96444	8.62668	9.00438	8.21668	7.09855	7.63097
CXCL6_NGS	1.2359	1.8181	0.222	0.6262	1.2129	0.4676	0.0439	0.9343	0.1226	0.8966	0.0683	0.4095	0.769	-1.1016	0.0674	0.4407	-0.0937	-0.1724	-0.3542	2.0023	-1.1763	-1.045	-0.7293	-0.9592	0.1165	-0.0243	0.6979	0.9882	-0.5785	0.0343	-0.0098	-0.015	0.646	1.144	-0.3767	-0.2903	0.2473	0.1371	-0.8909	-0.9337
CXCL6_qPCR	8.54265	9.64856	7.97937	8.17668	8.44043	8.02116	7.56575	8.70274	8.19604	8.62233	7.95888	8.10749	8.33569	6.92381	8.39155	8.00112	7.57098	7.61374	7.04366	9.08094	6.79968	6.90201	6.83101	6.8241	7.80714	7.69306	8.53981	8.30181	7.97201	7.54722	7.21132	7.55116	8.35709	8.7578	7.46679	7.22509	7.91072	7.65988	6.92329	7.17145
CXCL8_NGS	1.4098	2.8676	2.1672	0.5066	0.9095	0.5334	0.529	2.1905	1.6199	1.1172	2.3011	1.4002	4.7044	1.5303	3.2624	0.5293	0.9387	0.4152	0.9806	3.0051	0.2698	2.737	-0.1082	-0.3223	0.2124	0.8755	1.6374	1.5185	0.1371	0.323	0.8934	0.8763	0.6141	1.4159	-0.0923	0.6574	2.2367	2.5837	0.0823	3.242
CXCL9_NGS	0.3639	1.4675	0.6006	1.7177	0.9719	0.8849	0.8454	0.9188	0.1316	0.7933	0.9675	0.8893	-0.0167	0.3874	0.0381	-0.1645	0.1628	0.3832	0.0029	0.6314	-0.3373	-0.2412	0.6247	0.3744	0.198	0.4185	-0.4841	-0.608	-0.4224	-0.2065	0.4057	0.9677	-0.2374	-0.0416	0.5353	0.1282	0.0337	-0.7595	-1.0639	-1.2876
CXCL9_qPCR	6.15106	7.15771	6.54059	7.24216	6.59205	6.47442	6.15491	6.85629	5.87489	6.57792	6.53222	6.35067	5.63032	5.71312	5.89343	5.47169	5.70084	5.92789	5.50817	6.04321	5.62471	5.35258	6.27439	6.04153	5.82287	5.99597	5.34078	5.03506	5.78048	5.33852	6.05348	6.79724	5.7209	5.44691	6.05644	5.94862	5.78934	5.03449	4.55618	4.89072
DAG1_NGS	-0.445	-0.1044	0.5539	0.1671	0.153	-0.0918	0.3161	0.3442	-0.0666	-0.1714	0.1046	-0.3515	-0.0331	0.3267	-0.309	-0.175	0.3337	0.1994	0.3461	0.5737	-0.2321	-0.1592	0.0507	-0.1054	-0.6882	-0.3355	0.1389	0.2085	-0.1663	-0.1242	0.4765	-0.0752	-0.25	0.1864	-0.2629	-0.4387	0.3698	0.036	-0.5607	-0.4071
DAPP1_NGS	-0.6229	0.5023	-0.8048	-0.1014	0.5145	0.0196	0.0906	0.192	-0.8435	-0.0309	2.3906	0.5927	-0.5088	0.1	0.1299	0.1796	-0.9308	-0.7871	-0.2072	-1.0619	-0.5218	0.159	-0.7135	0.0685	-0.6641	-0.8017	-0.3242	-0.509	-0.7787	-0.8084	0.078	0.3366	-0.0754	0.3438	-0.2567	0.3816	-0.4871	0.1337	0.546	-0.8427
DBNL_NGS	0.5367	1.1913	1.9695	1.4546	1.9654	1.0083	0.9993	1.9876	1.1294	1.8747	1.5972	1.052	1.3282	1.7848	1.6016	0.2751	0.6863	1.7287	1.2332	2.3754	1.644	1.8466	1.6594	1.5952	0.275	1.5114	0.6843	1.8498	1.0935	1.0877	0.826	0.7857	0.5344	2.037	0.926	1.0363	1.8835	1.7656	1.1555	0.8591
DECR1_NGS	2.5844	1.8917	2.7888	3.1037	2.6129	1.9461	2.8995	2.4794	2.568	2.6038	2.8563	2.8539	2.4397	3.084	2.276	1.6618	1.1157	2.8925	2.0486	2.7433	1.8956	2.623	3.4549	3.3254	1.4645	2.4736	-0.1692	1.2692	1.653	1.5443	2.1645	3.0254	1.9163	2.8428	2.2709	3.1081	2.2651	3.1396	2.2201	2.7874
DFFA_NGS	1.3372	0.4902	1.1292	0.1826	1.0642	0.3162	0.4444	1.3554	0.5119	0.5779	1.0123	0.5337	0.3144	1.1014	0.7873	0.733	0.5545	0.2802	0.3237	1.3062	0.6811	1.1434	1.0061	1.1546	0.2575	0.1881	0.3883	0.4383	0.1011	0.6807	1.091	0.3133	0.1415	0.8951	0.4542	0.8879	0.5328	0.7914	1.2488	1.5857
DGKZ_NGS	0.7186	0.3623	0.0032	-0.1646	-0.0168	-0.0118	-0.135	0.5975	0.3306	0.5931	0.3767	-0.2847	0.1444	0.0916	0.113	0.1852	0.4689	0.6531	0.4899	0.8963	0.3717	-0.3	0.4696	0.7223	0.6254	0.4609	-0.4211	0.5207	0.2185	0.078	0.3915	0.5918	-1.7029	0.5126	0.4541	0.5594	0.0498	0.1806	0.5482	0.279
DNAJA2_NGS	1.472	1.6765	2.2929	2.3134	2.3325	1.8362	1.6172	2.5427	1.6351	1.8195	1.5104	1.5557	1.8418	2.2236	1.8241	0.7996	1.0709	1.9991	2.0763	2.9941	1.7831	2.133	1.7728	1.8798	0.5658	2.0434	1.5416	2.343	1.6192	1.8669	1.7386	1.5172	1.2423	2.6831	1.2977	2.104	2.0857	2.2425	1.287	1.7722
DNER_NGS	-1.0457	0.0002	-0.2692	-0.0176	-1.0214	-0.5137	-0.5473	-0.7908	-0.1757	-0.789	-0.3294	-0.3474	-0.3965	-0.8047	-0.3055	-0.1609	-0.047	-0.3432	-0.1363	0.0624	0.263	0.555	-0.1147	-0.3027	-0.3459	-0.1903	-0.2193	-0.4194	0.0776	0.2852	0.1923	0.0483	-0.3815	-0.4097	-0.3589	-0.5358	-0.1381	-0.2929	-0.2022	-0.7932
DNER_qPCR	8.21635	8.58177	8.59506	8.70085	7.83165	8.27359	8.2527	7.9949	8.50348	8.15344	8.51384	8.40866	8.2904	7.9174	8.49122	8.62553	8.50416	8.26295	8.57925	8.54517	8.7028	9.0155	8.53212	8.35181	8.47989	8.42378	8.69986	8.57167	8.9628	8.78176	8.81023	8.7886	8.5772	8.50609	8.28949	8.34795	8.56281	8.49211	8.37517	8.45055
DNPH1_NGS	1.0487	0.0042	0.869	-0.103	0.9991	0.3113	0.8197	1.463	0.1221	0.3462	0.4417	0.1405	0.3681	0.6896	0.8683	0.617	-0.0297	0.1284	0.5996	1.3102	0.9703	1.4643	0.9177	1.1879	-0.4767	-0.0814	0.1888	0.4446	0.5593	1.3631	0.6473	-0.6892	-0.1061	1.1351	0.8899	0.8381	0.5372	0.6198	2.2323	0.7874
DPP10_NGS	0.2701	0.3678	0.1973	0.7089	-0.2301	-0.3038	-0.0779	-0.1562	0.5744	0.1883	0.56	-0.29	0.6389	-0.0511	0.2033	0.5036	-0.5611	0.5144	-0.3671	-0.2394	0.1358	0.629	-0.1546	-0.1096	-0.0758	-0.1974	1.2917	0.8666	0.2397	0.3577	0.1106	0.1015	0.3671	0.4738	-0.4537	0.0744	0.4751	0.0568	0.1295	-0.0719
EDAR_NGS	0.2684	0.8822	0.3435	1.8941	0.9756	0.615	0.2345	1.2455	1.8399	0.9108	0.2744	1.2192	1.1075	1.5926	0.981	-0.5899	0.9086	0.2216	1.5318	1.9859	-0.1802	0.0393	1.0423	1.2732	-1.0633	-0.337	0.6332	0.2779	0.5863	1.5952	-0.0538	-0.1547	0.1805	0.8152	0.1724	0.3214	1.1156	0.6557	0.5787	0.7724
EGF_NGS	1.6259	2.2519	2.042	1.6543	2.5542	1.8382	0.9923	1.9813	1.3857	1.5161	1.823	1.7336	2.5447	2.3344	2.1888	0.9499	1.7377	1.2001	2.2307	2.996	0.9486	1.475	0.8413	0.8629	0.2965	0.6611	1.2413	2.1956	0.8675	1.523	0.6321	0.8125	1.7086	3.1981	2.1167	1.9237	1.9825	1.984	0.997	1.6055
EGLN1_NGS	0.3167	-0.1117	1.4689	-0.0668	0.4492	-0.2489	0.6257	1.8818	0.4971	0.1271	0.3742	0.4413	2.9532	3.0214	1.9931	0.8453	1.0979	0.4845	2.8355	1.0724	0.6687	1.0873	0.9024	0.3632	-0.8806	-1.0002	0.8172	-0.1377	0.043	0.9196	0.6684	0.175	-0.1281	0.6889	-0.3172	0.4271	0.5142	1.3514	1.4043	2.2882
EIF4G1_NGS	1.4631	1.9925	2.5602	2.62	2.1975	2.0714	1.9539	2.7189	2.1237	2.5404	2.2076	2.1251	1.8956	2.5443	1.4408	0.4799	0.4764	2.7233	2.0905	3.6338	1.9239	2.5177	2.1906	2.3445	0.1655	2.8232	1.1705	2.8923	1.6035	1.5074	1.8216	1.4921	1.2331	2.7833	1.4065	2.1331	2.7658	3.1564	1.2294	1.9031
EIF5A_NGS	-0.4138	0.6881	0.1915	-0.1563	-0.2099	0.0924	0.5349	0.5655	0.3508	0.6162	0.5937	0.3624	0.2739	0.8073	-0.6836	0.3924	0.1567	-0.5648	0.2858	0.5449	0.0272	0.4987	0.4474	0.5099	0.1127	0.7721	-0.2352	0.6313	0.171	0.9527	-0.2054	-0.0528	0.0639	0.3512	0.4364	-0.3311	0.2042	0.3631	0.7407	0.529
ENAH_NGS	0.9719	0.4784	0.8817	0.6425	0.3312	0.6168	0.4883	1.5739	1.2558	0.1716	0.418	-1.1018	1.7967	-0.0059	1.324	0.7371	-0.1468	0.7149	0.1124	1.0045	0.2639	0.6897	0.0531	1.3668	-0.0789	0.593	0.7556	0.9954	0.5437	1.1501	0.3406	0.1317	0.2048	0.4188	-0.0583	0.0728	1.257	0.4011	0.6117	0.2729
ENPP5_NGS	-0.0647	0.7811	0.0385	0.0913	-0.1789	-0.0981	0.1348	-0.0313	0.5775	0.0352	0.6215	0.0989	0.6764	0.6299	0.3328	0.1496	0.5942	-0.0801	0.2061	0.5319	0.1289	0.11	0.2229	0.09	0.2446	0.351	0.6813	0.6968	0.1488	0.1702	0.418	0.3206	0.6909	0.5308	-0.6722	-0.8712	0.9012	0.7988	0.1117	-0.5589
ENPP7_NGS	-0.3401	-1.7912	-0.414	0.7283	-0.0734	-0.1977	0.5787	0.4503	-0.1723	-1.2483	-1.0794	-0.5207	0.4493	0.4904	-0.4657	0.2377	0.1326	0.2447	0.646	1.1215	1.4018	0.7989	-1.3305	-1.4049	-0.8197	-0.8835	0.3971	0.5538	-0.7388	-0.2485	1.2667	0.917	0.0152	-0.6913	-2.3019	-2.4768	0.1158	0.2339	-0.9637	0.5457
ENRAGE_qPCR	3.8712	3.33891	5.14721	3.46444	3.38458	2.87196	3.93326	4.86782	3.27022	3.43494	4.45944	4.2007	3.73939	5.94706	5.88534	4.05628	4.4278	3.7242	3.31429	4.02117	4.55926	5.46645	4.6063	3.54052	2.45752	1.79917	3.72492	3.13539	4.44064	4.28754	3.79426	3.08464	3.50081	4.52833	2.60398	3.26555	4.08007	4.34841	5.13703	5.52211
EPCAM_NGS	0.6306	0.3306	0.3234	0.6394	-0.1856	-0.4953	2.2544	-1.2231	0.9088	0.2153	1.5632	-1.0497	1.1941	-1.4616	1.7912	1.2295	-0.392	-0.011	2.2111	1.013	0.5439	1.7717	3.0174	3.0276	-0.6628	-0.6384	0.8622	1.0801	-0.7606	1.6247	2.7835	2.6512	1.4569	1.6781	0.4411	-0.502	2.1896	0.0447	1.1539	0.5864
EPHA1_NGS	-0.1443	0.0005	0.1464	-0.2364	0.3327	0.1083	0.1091	0.5062	-0.4355	0.0522	-0.2167	-0.2532	-0.0618	0.0475	0.0821	-0.4784	-0.3709	0.2294	0.3645	1.3886	0.2271	0.309	0.5883	0.6492	0.1805	0.1575	0.8109	0.6677	-0.143	0.5657	0.6798	0.23	-0.8374	-0.9303	0.4964	0.0471	0.3752	0.1238	0.6877	0.0861
EPO_NGS	-0.9498	-0.9154	1.7888	-0.7169	-0.7461	-0.8551	-0.5391	1.2759	-0.3969	-1.8038	-0.5286	0.7642	0.4499	-0.1013	-0.8916	0.5487	-0.9991	-0.5802	-0.639	0.6343	-1.3032	-1.4883	-0.5716	-0.5699	1.2433	1.7893	2.8955	2.7512	1.4246	-0.4515	-0.0386	-0.759	0.2864	-0.2451	0.8934	1.2497	-1.3522	0.6361	-0.736	-1.536
ERBB3_NGS	-0.7343	-0.2995	-0.0014	0.1025	-0.5337	-0.0335	0.0927	-0.023	-0.0436	-0.1359	0.041	0.1223	-0.1969	-0.2357	-0.2067	-0.2974	-0.1899	-0.1653	0.1617	0.1128	0.1132	0.0389	-0.0835	-0.0954	-0.2424	-0.2065	0.0027	-0.0391	-0.4197	-0.2117	-0.1409	-0.2662	-0.3327	-0.441	-0.1324	-0.2353	0.0078	-0.0066	0.0258	-0.2489
ESM1_NGS	-0.3868	-0.1619	0.0381	0.0687	-0.5663	-0.2259	-1.0095	-1.1985	0.0174	0.0213	-0.2732	0.1873	-0.0571	-1.1182	-0.5113	-0.0189	-0.2133	-0.7019	-0.6278	0.2203	-0.4237	-0.4732	0.3855	1.8996	1.2178	1.0589	1.6885	1.268	0.5391	0.3923	0.1894	0.0709	1.7623	1.5622	0.1389	-0.5534	-0.0522	-0.7116	-0.2439	-1.1714
F2R_NGS	0.381	0.6803	1.0201	0.8448	1.229	0.642	0.3052	1.4291	0.3363	0.818	0.5862	0.7955	0.9147	0.5034	0.7029	-0.0118	0.3864	0.8329	0.6236	1.2442	0.1872	0.1859	0.5692	0.6711	0.2494	0.8245	1.0633	1.2887	0.6423	0.589	-0.0154	0.0845	0.6112	1.4958	0.6627	0.5354	1.1414	0.7231	0.1526	-0.3419
FABP1_NGS	-1.2959	-1.0633	0.327	-1.3243	-1.1059	0.4938	0.4087	0.6107	-1.0864	-1.4718	0.3969	0.6851	-0.4824	-1.9828	-1.1611	-2.8341	-2.4909	1.3033	0.373	-1.2589	-0.537	-0.475	1.515	1.9739	-1.2126	-1.0381	0.3145	0.6353	-0.7651	-1.1448	-0.8603	-0.9279	-1.9758	-2.1848	0.2035	1.7782	0.0063	-1.2436	-1.1917	0.4047
FABP9_NGS	0.568	0.3838	1.5549	1.4057	1.314	0.3194	0.4501	0.7976	0.2084	-0.728	0.5034	0.748	0.7841	1.0175	0.6401	0.9572	-0.1524	0.6975	0.9305	0.4432	-0.5091	-0.5341	-0.0263	0.1844	-0.5107	-0.5568	2.231	1.7875	0.3309	0.3077	0.7044	0.6426	0.5721	0.3477	0.692	0.6934	0.3028	0.2901	0.387	0.085
FASLG_NGS	0.4126	0.3967	-0.5095	0.34	-0.2384	0.1336	-0.468	0.7133	-0.4645	-0.2488	-0.087	0.1934	-0.2276	-0.572	-0.9336	-0.3197	-0.2769	-0.5826	-0.2073	0.0951	-0.9653	-0.749	-0.9582	-0.974	0.0229	-0.1338	-0.0583	-0.514	-0.9351	-0.3005	-1.1468	-1.1247	0.0564	-0.2358	-0.6374	-0.4665	-0.2342	-0.6794	-0.2883	-1.3478
FCAR_NGS	0.3874	-1.0589	0.6525	-0.52	-0.237	-0.7689	-0.4203	0.1024	-0.025	-0.72	-0.4598	-0.5069	-0.1155	1.0536	0.5028	0.4146	0.0943	0.2229	-0.3041	0.3831	0.1408	0.2988	-0.9395	-0.8597	-0.791	-0.969	0.2122	0.1579	0.1341	0.3022	-1.3927	-0.9299	0.2475	0.2653	-0.4557	-0.0449	-0.0187	0.2045	1.3202	1.9413
FCRL2_NGS	0.1975	0.5363	0.2854	-0.2407	0.098	0.2106	-0.0535	1.1778	0.2344	0.2093	-0.5155	0.887	-0.0023	-0.1345	0.2588	-0.1481	-0.6485	-0.2608	-0.0614	0.4572	-0.7665	-0.7555	-0.4051	-0.732	-1.1691	-1.1644	-1.1093	-1.2704	-0.6926	-0.7171	-0.8196	-1.3176	-1.2144	-1.4441	-2.1661	-1.8113	-1.1757	-1.7268	-1.4293	-1.9192
FCRL3_NGS	0.3741	0.1092	-0.5925	-0.5223	1.1539	1.2023	0.7864	4.9637	0.1853	-0.3166	0.4361	0.3697	0.1074	-0.2906	0.4038	0.2979	-0.5406	0.6259	0.1137	0.21	-1.174	-0.5145	-0.2348	-0.6282	-0.6749	-1.5512	-0.3204	-1.4429	-1.0939	-0.441	-0.1146	-0.9143	-0.8002	-1.6901	-0.6058	-1.3032	-1.198	-0.1954	-0.6261	-1.5683
FCRL6_NGS	1.4842	0.9154	0.0351	0.8423	1.6559	1.0205	0.6348	3.2651	0.8869	1.3196	-0.2963	0.4179	0.8524	0.5997	0.0934	0.1236	1.4343	0.8255	0.2573	0.5282	-0.5294	-1.0744	0.8232	0.7272	-0.2885	-0.2563	-0.229	-0.6523	0.5182	0.8107	0.5845	0.8118	1.1162	0.6382	0.6585	0.5063	0.9209	0.5649	0.3127	0.313
FGF19_NGS	0.2605	-0.5399	-1.5491	-1.8076	0.0297	-0.4333	0.128	0.9676	1.3215	0.5309	0.5596	-0.203	0.168	0.4582	0.8162	-1.635	-0.7958	-2.5841	-0.7669	2.396	0.8814	0.1425	0.86	0.1636	-0.9189	-1.4368	0.5273	1.1302	-2.0572	-1.2607	-0.1297	0.2814	-0.249	0.7392	0.1983	0.1694	-0.3322	0.2667	-0.8978	-1.2591
FGF19_qPCR	9.31692	8.31409	7.2365	6.9134	8.65136	8.22067	8.84588	9.94617	10.2239	9.55292	9.57969	8.50299	8.95109	8.98629	9.8577	7.11665	7.88143	5.9397	7.79544	10.7957	9.817	9.09207	9.58496	8.67126	7.72287	7.12838	9.41478	9.91459	7.191	7.53892	8.52573	9.31208	8.84996	9.78337	8.94123	9.18313	8.31279	8.97817	7.8194	7.89917
FGF2_NGS	-0.5084	-0.237	-0.4177	0.0691	-0.7142	-0.4935	-0.208	-0.6095	-0.7634	-0.6202	-0.7506	-0.3909	-0.1991	-0.6308	-0.1476	-0.363	-0.7385	-0.1575	-0.2292	-0.2375	-0.6769	-0.3903	-0.1874	-0.9121	-0.2602	-0.4616	0.1211	-0.161	-0.3916	-0.1747	-0.2142	-0.104	-0.3228	-0.5235	-0.4514	0.2218	-0.6307	-0.728	-0.1221	-0.0612
FGF21_qPCR	3.32762	4.60045	3.51469	2.57216	2.59688	3.95021	5.15014	5.43095	1.9351	5.82201	5.451	2.71865	2.39134	5.13159	2.31462	2.86792	4.06228	5.43003	3.83245	4.78633	4.35187	5.67992	3.8359	5.30759	6.24566	7.10395	6.74715	5.25428	6.80829	6.54979	3.2219	2.94449	3.16464	2.71374	2.01574	2.69729	4.68308	1.76626	4.71883	3.43596
FGF23_qPCR	1.57636	1.61152	5.30907	0.9719	0.87793	0.93344	1.03709	1.43972	0.98909	1.23654	1.25037	2.0258	1.9911	0.91921	1.22232	1.5794	0.8946	1.54661	0.97315	1.16283	1.65583	1.44055	1.33822	1.47798	1.77173	2.01985	4.81623	4.75239	1.91115	0.79514	1.22391	1.31441	1.79115	1.75361	1.43909	1.13883	1.38585	2.21225	1.4318	1.42987
FGF5_NGS	-1.3814	-1.0547	-0.7196	-0.1443	-0.1612	-0.8789	-0.3875	-0.6835	-1.368	-1.7861	-0.4189	-0.8341	-0.5186	-1.2878	-0.3764	-0.6925	-1.1806	-0.8721	-0.9035	-0.1801	0.0877	-0.3996	-0.1607	0.3132	-0.4065	-0.7381	0.1213	-0.2178	-0.7091	-0.9991	-0.4112	-0.3301	-0.92	-0.1977	-0.367	-0.0441	-0.091	-0.7205	0.2763	-0.2507
FGF5_qPCR	0.25163	0.34055	0.61674	0.54129	0.51308	0.38618	0.50387	0.36663	0.30305	0.20638	0.48031	0.47535	0.35408	0.20602	0.51441	0.27757	0.38495	0.22008	0.25323	0.52919	0.5888	0.66632	0.78921	0.63936	0.42282	0.45937	0.93651	0.7782	0.21121	0.15412	0.68675	0.65655	0.60075	0.72909	0.50917	0.64221	0.48504	0.45395	0.71543	0.72139
FIS1_NGS	-0.627	1.0499	1.9163	1.6485	0.8955	0.5105	1.3598	0.9947	0.5584	1.0162	1.8786	2.2165	1.1356	1.1224	1.15	-0.0267	0.4998	1.4813	1.1901	1.552	1.1983	1.4292	2.128	1.7116	-0.1901	0.4911	0.2002	1.4319	0.1581	0.8653	0.7347	0.9947	0.4902	1.0538	0.7535	0.9006	1.4724	1.4091	1.0505	2.289
FKBP1B_NGS	-0.4016	-0.2714	-0.4225	-0.3777	-0.1648	-0.1185	-0.4661	-0.3536	0.1789	1.1984	0.2945	0.1694	0.0416	-0.1447	-0.3283	-0.8463	-0.3093	-0.3094	-0.2282	-0.2443	-0.4846	-0.2598	-0.1476	0.2077	-0.2515	-0.021	-0.2155	-0.5792	-0.3254	-0.2538	0.1958	-0.0289	0.2783	0.0188	-0.0098	-0.9285	0.1367	-0.5343	-0.4339	-0.4127
Flt3L_qPCR	8.35489	8.9668	8.99174	8.81583	8.61603	8.69239	8.42294	9.20985	9.37955	8.16022	8.82117	8.3438	8.59685	7.95319	8.54432	8.48018	8.92695	8.6461	8.32983	8.69269	8.71924	8.76275	8.94331	8.58963	8.2886	8.47953	8.50545	8.3119	8.64976	8.46105	8.79521	8.64315	8.67845	8.71636	8.76517	8.75454	8.64763	8.21207	8.79862	8.61115
FLT3LG_NGS	0.2645	0.9193	0.7252	0.7711	0.664	0.6311	0.2923	1.1629	1.3042	-0.127	0.6115	0.0674	0.5021	-0.039	0.2134	0.4048	0.8659	0.6296	0.4365	0.4981	0.7019	0.6331	0.7133	0.5567	0.0912	0.3608	0.3383	0.0407	0.187	0.4048	0.9264	0.6775	0.3371	0.5205	0.635	0.6013	0.566	0.0841	0.7968	0.3315
FOXO1_NGS	0.6632	0.4736	0.9683	0.2642	0.3325	-0.179	0.8062	0.854	0.368	0.3194	-0.0823	1.421	-0.0337	0.9509	0.3592	0.4041	-0.0764	0.0353	0	0.588	0.3282	0.6631	0.7291	0.6795	-0.2631	-0.1025	0.4033	0.1725	-0.4659	0.1198	0.7431	0.6658	0.446	0.8931	0.4537	0.7842	0.747	1.15	0.8802	0.8094
FST_NGS	-1.7743	-1.6268	-0.6452	-1.148	-1.4351	-0.5475	-0.5144	-0.9838	-0.9251	-1.2229	-1.1828	0.468	-0.9624	-1.7205	-1.748	-1.8016	-1.507	-0.7025	0.6466	-1.3476	-0.7071	-0.7928	-0.4536	-0.4726	-0.8063	-1.214	0.4249	0.1385	-0.98	-0.5462	-1.0064	-0.9873	-0.7778	-1.1917	-0.5616	0.4848	-0.3049	0.0351	-0.8453	0.5095
FSTL3_NGS	-0.563	-0.5734	0.307	-0.0654	0.1521	0.2764	-0.165	0.6601	-0.5312	-0.7494	0.1163	-0.3935	-0.1041	-0.2832	-0.0724	-0.8235	-0.3245	0.2095	-0.229	0.1269	-0.3397	0.0127	0.6552	0.6016	-0.4941	-0.3373	0.9623	0.7177	-0.4623	-0.0907	0.0792	-0.2205	-0.6427	-0.9394	0.1244	-0.0799	-0.0675	-0.2135	0.1053	-0.7734
FXYD5_NGS	-1.9465	0.1313	-0.1034	-0.1296	0.649	-0.3724	-0.3252	0.4732	0.0101	0.0248	-0.8058	-0.1873	-0.7734	-1.0808	0.1098	-0.538	-0.4978	-0.5285	-1.1911	-0.0291	0.2474	-0.2193	-0.1158	-0.3759	-0.2132	-0.0092	-0.6549	-0.2348	-0.1489	-0.5183	0.1759	0.6694	0.8538	-0.4886	-1.3964	-0.7277	-0.7727	0.2576	0.2324	-0.9663
GAL_NGS	-0.8468	0.1533	0.3885	0.5847	-0.415	0.1364	-0.8367	0.8307	-0.7271	-1.088	1.2073	-0.8075	-0.4365	-1.4434	0.2328	-0.1793	-0.319	-0.2055	-0.6994	0.1572	-1.1819	-0.8087	-0.1599	-0.6121	0.5065	0.9755	0.8109	0.9107	0.1694	0.9238	1.1414	1.1342	0.1257	0.607	0.4974	0.0855	0.2679	1.6405	1.0214	-0.3245
GALNT3_NGS	0.2532	0.2057	0.069	0.86	0.1786	0.0515	0.2305	0.6478	-0.152	-1.2725	0.1386	0.7595	0.6339	-0.4417	-0.8451	0.8468	-0.0639	0.3535	-0.9102	0.9434	0.1931	-0.3535	0.3832	0.8898	-0.2753	0.0993	0.6649	0.33	-0.1189	0.3175	0.0361	0.0099	0.0387	0.3699	-1.03	-0.3967	0.6409	-0.0534	-0.183	-0.6708
GBP2_NGS	-0.2159	-0.4386	-2.1286	-1.5779	-1.0135	-3.3502	-1.0065	-1.4777	-0.4582	-0.6053	-1.9505	-1.0997	-0.5519	-0.9039	0.2295	-1.6094	-0.3398	-0.3809	-3.93	-0.4357	-1.0089	-0.92	-0.6794	0.1489	-1.9413	-0.3056	-0.5535	-0.9565	-2.7911	-0.8214	-1.0128	-1.3348	-2.0038	-0.8834	-0.2377	-0.7449	-2.1828	0.2739	0.1374	-0.4971
GDNF_qPCR	0.65422	0.32453	1.34199	1.00346	0.58718	0.88736	0.84016	0.64642	1.64375	0.60033	1.01973	1.29188	1.26167	0.35224	1.28617	0.56193	0.44547	0.87277	0.35537	1.11567	1.09774	1.14838	1.91433	2.24291	1.62002	1.44684	1.80614	2.01208	1.51666	1.55052	1.13868	1.45985	1.35411	1.32206	1.37248	1.26994	0.90704	0.94347	0.71874	1.00035
GLOD4_NGS	0.3114	0.1752	0.8839	0.353	0.856	0.2283	0.2988	0.9416	-0.0022	0.2182	0.3655	0.2045	0.5141	0.6285	0.5637	0.072	0.1006	0.4285	0.4975	0.9555	0.5364	0.8185	0.821	0.9232	-0.2697	0.1475	0.4276	0.6166	0.1625	0.5715	0.973	0.3805	-0.0872	0.904	0.5042	0.5194	0.5061	0.5509	1.0757	0.3999
GMPR_NGS	2.218	0.2806	1.6386	1.1637	1.8279	0.5887	0.5938	2.1829	-0.2304	1.2594	1.0073	1.3035	0.5921	0.3126	0.785	0.5942	-0.4094	0.5577	0.6347	1.5831	1.2375	1.8391	1.1859	1.3498	-0.1465	1.1015	0.2244	0.8026	0.0084	1.0886	2.564	1.2417	0.9843	2.4177	1.2445	1.5725	0.6375	1.0442	1.1527	0.1791
GOPC_NGS	0.6801	0.6948	0.3645	0.9656	1.3296	1.0185	1.2805	1.035	-0.2485	0.8331	0.7164	0.871	0.1122	0.4115	0.0313	-0.0533	0.5362	0.983	0.7354	0.8652	0.9472	1.6006	1.1556	1.4521	-0.1388	0.3885	0.0695	0.6011	0.2732	0.7506	0.8168	0.8072	-0.3076	0.9968	-0.1789	0.6951	0.6379	1.4669	0.8346	1.25
GZMA_NGS	-0.4704	-0.2146	0.2337	-0.6424	0.5804	0.1561	0.3977	0.6802	-0.1281	-0.7259	-0.2948	0.116	-0.7439	-0.0498	-1.23	-0.2779	0.1557	-0.1256	-0.3769	0.8684	-0.8344	-0.5582	0.1985	0.3958	-0.6534	0.6328	-1.6333	-1.8957	-0.9448	-0.0085	1.5916	0.4315	-0.0388	0.0588	-0.3391	-0.177	-1.2266	-0.3309	-0.2022	-0.5903
GZMB_NGS	-0.1431	0.5634	0.2109	0.2727	2.062	-0.1998	0.2363	0.9507	1.1453	-0.0171	-0.9654	-0.2956	0.0652	-0.5981	-0.8316	0.0736	0.934	0.3717	-0.3045	1.3176	0.0265	0.166	0.171	0.1323	0.9912	0.2899	-0.7233	-0.9144	-2.1536	-0.588	0.2029	-0.6847	0.3786	0.4377	1.2194	0.7052	-0.2621	-0.2647	0.3557	-0.5045
HCLS1_NGS	0.0655	-0.573	0.2773	-0.6258	-0.0696	-0.8367	-0.1368	0.5618	-0.3432	-0.3556	-0.1281	-0.4051	-0.1503	0.9665	0.7413	0.243	-0.1	-0.4056	-0.6154	0.193	0.2471	0.5885	0.3715	-0.0894	-0.727	-1.0941	-0.7254	-0.8652	-0.786	0.2489	-0.009	-0.574	-1.1649	-0.061	-0.1058	0.4012	-0.1722	0.2126	1.5308	1.7733
HEXIM1_NGS	0.4304	-0.304	-0.0564	-0.4175	0.1057	-0.2436	0.1097	0.4019	-0.4956	-0.3939	-0.0826	0.2018	-1.0518	0.0949	0.1114	-0.2125	-0.26	0.5165	-0.2843	0.9309	-1.3909	0.0529	0.1911	0.7421	-0.116	-0.034	0.0763	-0.2032	0.2102	-0.7099	0.3661	-1.1104	-0.1916	0.9564	0.4223	0.8435	0.3963	0.7785	0.1765	0.0735
HGF_NGS	-1.1296	-1.3111	0.0506	-1.42	-1.4783	-1.3688	-1.2023	-0.6508	-1.4089	-1.9816	-1.0075	-1.5409	-1.4849	-0.2532	-0.9979	-1.0509	-1.4121	-0.9669	-1.705	-0.7315	-1.3681	-0.9646	-1.0238	-1.0006	-1.6719	-1.3791	-0.9194	-0.6364	-1.0913	-1.0321	-1.1746	-1.4792	-1.6088	-1.3962	-1.585	-1.2113	-1.0679	-0.4403	-0.7984	-0.1057
HGF_qPCR	7.27699	7.20265	8.27554	7.10469	6.91476	7.19252	7.00104	7.51053	7.02061	6.77755	7.56402	6.93536	7.06264	7.86323	7.60873	7.37146	6.99349	7.2958	6.62175	7.52479	6.96816	7.37033	7.46089	7.28374	6.8	6.94649	7.6384	7.65349	7.76107	7.33958	7.09994	7.10737	7.14416	7.16189	6.83423	7.09614	7.36174	7.6863	7.39291	8.15776
HLADRA_NGS	-0.4239	-1.4468	0.2555	-0.435	-0.4324	-0.1479	0.3841	-0.086	-0.6765	-0.8815	-0.268	-0.0183	-0.5351	-0.2692	-0.2218	-0.4111	-0.6555	-0.5568	-0.2633	0.128	-0.3716	-0.789	-0.8633	-0.3839	-0.1457	-0.3429	-0.9338	-0.3215	0.188	0.1923	-0.4897	0.0122	-0.1544	-0.7683	-0.1267	-0.2453	-0.1461	0.6771	-0.0204	-0.4818
HLAE_NGS	-0.21	-0.4931	-0.0502	-0.4035	0.6841	-0.4705	-0.2869	0.225	-0.486	-0.9341	-0.4096	0.2198	-1.1347	-0.4215	0.163	-0.8511	-0.7115	-0.3185	-0.0424	-0.4165	-1.2309	-1.3051	0.1886	0.6	-0.5655	-0.085	-0.2429	-0.0881	-0.8886	-0.5514	-0.2297	-0.444	-0.4585	-0.7326	-0.438	-0.1593	-0.3033	0.2689	-0.606	-1.0592
HPCAL1_NGS	0.3572	0.5912	0.9359	0.3412	0.5646	0.4468	0.5201	0.8829	0.1904	1.0379	0.4133	0.203	-0.2202	0.4852	0.1449	-0.4344	-0.1821	0.9408	-0.0223	1.3278	-0.1417	0.1929	0.3742	0.6865	-0.7495	0.0578	-0.2863	0.4373	-0.235	0.0393	0.1359	-0.0287	-0.3034	0.7311	-0.1187	0.3289	0.7166	0.9465	-0.5716	-0.0227
HSD11B1_NGS	-0.357	-0.7349	0.2857	0.0368	-0.5504	-1.5458	-0.7829	-0.1582	0.3722	-0.7031	-0.0411	-0.2902	0.4959	-0.4537	-0.2148	-1.7734	0.0249	-0.5419	-1.038	0.0271	0.0401	-0.0146	-0.243	-0.3142	-0.1297	0.0234	0.9579	-0.0784	-0.0584	0.0581	0.159	-0.3654	0.5082	-0.0075	-0.4404	-0.1283	0.2202	0.456	0.4772	0.7993
HSPA1A_NGS	-0.0647	-0.0258	0.4163	-0.0332	0.4508	-0.4194	-1.2008	0.2442	0.2152	-0.3179	0.1399	-0.2791	0.0678	-0.0373	0.6814	0.1512	-0.2632	0.4604	0.2161	0.6818	0.1252	0.4996	0.4018	0.2913	-0.6382	-0.1233	0.0962	0.3888	0.0905	0.2133	0.3096	0.027	-0.8042	0.361	-0.3644	-0.1485	0.5814	0.9419	0.5695	0.8405
ICA1_NGS	0.6512	0.5043	0.5679	0.7154	0.7722	-0.4047	0.1313	0.6355	0.5795	-0.0473	-0.018	-0.5317	0.5137	0.7657	0.5192	0.0897	0.4166	-0.7354	0.1419	0.6791	0.4318	0.4434	0.1164	0.4796	-0.2398	0.6363	0.2362	0.0391	0.3653	0.2973	-0.173	-0.0144	-1.314	0.3628	0.7597	0.7733	0.3491	1.0274	0.69	0.9234
ICAM4_NGS	0.0362	-0.6763	0.3442	0.2229	-0.001	0.0517	0.3914	-0.2529	0.2401	0.2745	-0.2825	0.545	-0.2242	0.7691	-0.0944	-0.2088	-0.105	-0.0887	0.0652	0.7586	0.0425	0.1703	-0.1126	-0.1665	-1.1631	-0.8339	-0.1325	-0.4344	-0.6249	0.1142	0.1349	0.0649	-0.6315	0.1538	0.0117	0.3119	-0.3586	-0.4251	0.3898	0.0302
IDS_NGS	-0.3712	-0.2291	-0.3725	-0.3191	-0.5595	-0.4239	-0.3971	-0.3781	-0.4051	-0.4145	-0.4769	-0.4892	-0.5325	-0.3824	-0.4458	-0.5458	-0.4558	-0.3599	-0.4758	-0.2823	-0.3612	-0.2462	-0.3823	-0.2623	-0.7744	-0.53	-0.1298	-0.2556	-0.499	-0.4035	-0.3133	-0.7213	-0.4036	-0.4363	-0.5325	-0.4415	-0.4299	-0.379	-0.2829	-0.6863
IFNG_NGS	1.1264	-0.0153	-0.9427	-7.3853	-0.3411	-0.0949	0.2213	-0.0089	-1.2764	-1.548	-0.1741	-0.2305	-0.4584	0.9663	0.6268	1.3634	-6.5339	-9.4776	-2.1838	-7.4685	-1.7951	-0.6351	0.2626	-0.0641	0.3553	0.0726	-1.0055	-1.8489	-7.6423	0.265	0.3642	0.0909	-1.7171	-2.485	-0.2384	1.0019	0.9528	-0.3373	0.0571	-2.5829
IFNgamma_qPCR	7.58348	7.26059	8.09275	5.86669	6.00364	6.76407	6.25591	6.85026	6.41143	6.27056	6.44104	6.47894	6.3666	5.98397	6.49847	6.99512	6.4899	3.75421	6.20804	5.88679	5.2602	5.87748	6.18838	5.61276	6.4545	6.73297	6.38098	5.68721	6.54447	6.63236	6.6717	6.66413	6.39296	6.11345	7.10291	6.23111	5.99608	5.57756	5.69682	5.5445
IFNGR1_NGS	-0.2651	0.0668	0.1945	0.0189	0.1507	-0.0029	-0.2643	0.3111	-0.1613	-0.5155	-0.0631	0.0877	0.2323	-0.2887	0.2507	-0.1136	-0.0356	-0.0041	-0.0937	0.1922	0.1046	0.04	0.4918	0.3423	-0.0231	0.0433	0.2296	0.0591	-0.2066	-0.2081	0.2107	0.0374	-0.0547	-0.2245	0.1468	0.0342	0.3157	0.2312	0.355	-0.299
IFNLR1_NGS	-1.8913	-3.0835	-1.2233	-1.8105	-1.3912	-2.4042	-3.0923	-1.5827	-2.3842	-2.0215	-3.2789	-2.2438	-2.2274	-2.1456	-2.9243	-2.42	-2.8437	-3.1726	-2.5626	-1.739	-2.4975	-2.218	-1.8407	-1.9899	-2.4512	-2.395	-1.8423	-1.9538	-2.54	-2.6615	-2.197	-1.6335	-2.2596	-2.5486	-2.1736	-1.402	-2.0036	-2.0662	-2.4248	-2.2746
IKBKG_NGS	1.494	1.5411	1.8163	1.3972	2.0111	1.3794	1.3038	1.9305	1.2633	1.5429	1.6299	1.5096	1.1943	2.4991	2.267	1.2807	1.1623	1.5612	1.2201	1.8887	1.8096	2.304	1.7006	1.9229	-0.0065	0.7457	0.7525	1.2212	0.9505	1.6546	1.5332	1.3908	0.9102	1.9696	1.6205	1.6427	1.7882	2.1221	1.9985	2.2925
IL1.alpha_qPCR	-2.67658	-2.57447	-2.09072	-2.16836	-1.95247	-2.62105	-2.35611	-2.67682	-2.77304	-2.52349	-2.6707	-2.58581	-2.56034	-2.391	-2.63046	-2.83153	-2.8768	-2.22803	-2.44942	-2.61659	-2.97682	-2.66114	-2.31826	-2.84331	-2.5845	-2.74121	-2.26539	-2.64571	-2.80536	-2.63618	-1.23741	-1.89068	-2.79925	-2.51003	-1.74188	-2.48378	-2.85728	-2.5392	-2.6205	-2.60313
IL10_NGS	-1.9592	-1.0704	0.3084	-1.6	0.2668	0.5102	-0.8079	0.8035	-0.2398	-0.1288	-0.1072	-0.1225	-0.3412	0.3719	1.4744	-1.2331	-0.3841	-0.1046	-1.6332	-0.447	1.7205	1.1004	1.6608	0.8946	-0.8755	0.0485	0.4073	0.6139	-1.9985	-0.4691	-0.1319	-0.4498	-0.8631	0.0345	0.8118	2.3518	0.701	0.9614	4.0867	0.952
IL10_qPCR	2.62778	3.29256	3.05028	2.18134	2.13362	3.15328	2.4763	3.20416	2.3701	2.62283	2.75143	2.61959	2.17816	2.3961	3.77833	2.26452	1.96474	2.18535	1.95771	2.77621	3.99935	4.36677	3.9102	3.43811	2.19097	2.21632	3.18999	3.42698	2.73534	2.33311	2.6069	2.54758	1.23631	2.99219	3.76049	4.65399	2.67922	3.27184	5.95725	3.93655
IL10RA_NGS	0.3016	0.205	0.1743	-0.3253	0.6614	0.1276	-0.291	1.1402	0.0927	-0.6682	0.1834	0.3312	-0.4389	0.3843	-0.72	0.5254	0.2242	-0.1745	0.6581	-0.4331	0.0377	0.2213	0.528	0.1971	-0.8199	-0.0687	-0.3922	0.2828	-0.3172	-0.3779	0.4462	0.1643	0.1871	0.1479	-0.5147	0.174	-0.6659	-0.4173	-0.1626	0.0711
IL10RA_qPCR	0.55303	0.54916	0.10335	0.02067	0.07091	0.11602	0.00734	0.88063	-0.22905	0.06406	0.80317	0.60842	0.67614	0.59653	0.02257	2.07483	1.68897	1.94451	1.18612	0.48628	0.18903	0.12084	0.22444	0.13099	-0.08634	-0.20741	0.73442	0.57776	0.10918	0.21177	0.14022	0.28051	-0.17289	0.17506	-0.00828	0.02717	-0.07803	0.15658	-0.1494	-0.02813
IL10RB_NGS	-0.4483	-0.4714	0.0474	-0.3477	-0.1398	-0.2845	-0.5437	0.1772	-0.5512	-0.4647	-0.2488	-0.6094	-0.3157	-0.3967	0.0605	-0.4117	-0.2828	-0.0515	0.0579	-0.0313	-0.1656	-0.2123	0.1451	0.0181	-0.5916	-0.6983	0.0427	-0.0383	-0.3257	-0.124	0.0434	-0.1968	-0.7344	-0.8777	-0.3658	-0.5654	-0.2906	-0.318	-0.3304	-0.9131
IL10RB_qPCR	5.54047	5.11806	5.66686	5.21292	5.30803	5.23131	4.90449	5.73658	4.86919	5.10708	5.20871	4.61987	5.25104	5.15081	5.65195	5.24743	5.11295	5.27488	5.51025	5.47928	5.42058	5.2451	5.48262	5.38434	4.90495	4.76718	5.3514	5.40537	5.54472	5.2463	5.57262	5.44965	4.91377	4.82517	4.97171	5.03098	5.14463	5.23102	5.02326	5.14289
IL11_NGS	-0.4356	-0.3299	3.8424	0.5072	2.0511	-0.7008	-0.6337	-0.0944	-0.0666	0.4665	-0.5473	0.0348	0.1411	0.0649	0.2651	0.0649	0.6062	0.076	0.1276	1.2845	-0.4944	-0.3096	-0.0022	-0.125	-0.1413	-0.4937	0.4814	-0.4877	0.4853	0.2071	-0.2867	-0.566	0.1621	-0.0975	-2.4024	0.2362	0.1308	-0.3678	-0.014	-0.5106
IL12B_NGS	0.414	0.7372	0.6845	0.6794	0.653	0.5897	-0.391	1.2483	-0.3339	-0.1249	-0.9933	-0.2615	-0.2015	-1.0496	-0.6373	-0.4009	-0.5139	0.5554	-0.1304	0.4528	-1.9544	-2.3741	-2.4048	-2.6807	-2.2318	-2.3477	-1.9075	-1.9555	-0.6311	-0.4	-0.312	-0.4103	-0.9296	-1.4554	-1.8599	-2.1162	-0.3341	-1.3048	-1.4823	-2.2213
IL12B_qPCR	5.73134	6.17247	6.29632	6.01893	5.69307	6.01358	4.82819	6.71349	5.115	5.32511	4.57393	5.29627	5.32514	4.57179	5.04744	5.041	4.89956	5.87334	5.15791	5.90077	3.51946	3.17439	3.1942	3.00677	3.32764	3.25173	3.89737	3.62272	5.30818	5.25741	4.86619	4.87874	4.6597	4.06308	3.59137	3.39988	5.03833	4.06533	3.86883	3.81087
IL12RB1_NGS	-0.8429	-0.0713	-0.5722	-0.626	-0.812	-0.9514	-1.7332	0.4844	0.4074	-0.4774	-0.529	-0.1089	-0.4679	0.1022	-0.3631	-0.0747	-0.6195	-0.2588	-0.4179	-0.0925	-1.414	-2.6833	0.3021	0.0519	-0.1431	-0.7371	-0.6469	-1.3623	-0.0414	-0.26	-0.276	-0.3181	-0.5697	-0.7843	-0.1661	-1.4527	-1.6823	-1.9187	-2.0017	-0.0904
IL13_NGS	-0.0948	-0.4721	-0.662	-0.8721	-0.8486	-0.8364	-1.1317	-0.8146	-1.03	-0.1373	-0.7922	-0.6623	-0.1303	-1.3319	-0.9705	-0.2833	-1.8917	-1.0062	-0.7368	-0.8378	-1.0234	-0.7903	-0.8014	-1.1841	-0.373	-0.4889	-0.4216	-1.908	-1.483	-0.8684	-0.9554	-0.8538	-0.6107	-1.2685	-0.6133	-1.0831	-0.5405	-0.5994	-0.9119	-1.0653
IL13_qPCR	-0.2967	-0.39342	-0.35381	-0.1345	-0.95146	-0.22953	0.02833	0.24203	0.03644	0.8438	-0.2062	-0.20416	1.14504	-0.69085	-0.22685	-0.57049	-0.4186	0.99994	0.10147	-0.06268	-0.7147	-0.73445	-0.44653	-0.64039	-0.6908	-0.19868	-0.30797	-0.04433	-0.45329	-0.08049	-0.10658	-0.17208	-0.82014	-0.34917	-0.08845	-0.15636	-0.28807	-0.17357	-0.53049	-0.48425
IL15_NGS	0.5739	-0.3182	0.4709	0.2305	0.2639	-0.0716	0.0519	-0.0308	-0.0082	-0.1674	0.3145	-0.1634	-0.206	0.1529	0.1471	0.1769	0.5328	-0.0634	0.675	0.0495	0.7512	0.5995	0.7176	0.3923	0.5845	0.6546	1.067	0.5234	0.4788	0.4965	0.8199	0.6711	0.3055	0.0357	0.0981	0.1873	0.0322	0.3928	0.0602	0.6187
IL15RA_NGS	0.7302	1.2071	0.9406	0.7834	0.7796	0.0713	-0.201	-0.4284	0.7887	0.5732	0.1045	-0.3953	-0.063	-0.2758	0.5587	0.2931	0.8299	-0.0853	0.5458	0.6147	-0.1084	-1.6046	0.699	0.7433	0.0319	-0.0331	1.449	0.485	-0.8172	-0.3068	0.094	0.5459	-0.7008	-0.9133	0.3286	0.5376	0.705	0.3226	0.4829	-0.0171
IL15RA_qPCR	0.26148	0.54419	0.44638	0.41329	0.65519	0.37145	-0.21047	0.55196	0.32385	0.14952	0.67711	0.03337	0.23552	-0.0106	0.20084	0.09582	0.23213	0.20448	0.00947	0.37796	-0.23649	-0.04501	0.30359	0.13048	0.24919	-0.02447	0.55147	0.69728	0.14617	-0.04004	0.47633	0.41541	-0.16867	-0.08291	0.21886	0.34606	0.09861	0.25372	0.44879	0.14845
IL16_NGS	0.2234	-0.0019	0.9756	0.1092	0.733	-0.8825	-0.0724	0.8782	0.1744	-0.7217	-0.3485	-0.3668	-0.6591	0.7125	0.8269	-0.3594	-0.3018	0.5942	-0.3218	0.8772	-0.4394	-0.3027	-0.0977	-0.0566	-0.6387	-1.0337	0.007	-0.6408	-0.6056	-0.1116	-0.756	-0.8859	-1.6469	-0.7337	-0.2728	-0.1403	-0.1166	-0.0854	0.1324	0.2196
IL17A_NGS	0.0202	0.526	1.2389	0.1005	0.1353	-0.611	0.467	0.301	-0.1967	-0.7851	0.5953	-0.451	0.5208	0.2645	1.6864	0.1363	-0.1513	-0.1016	-0.2545	0.202	0.5524	0.5037	-0.8887	0.0909	-0.526	0.4853	0.7844	0.7145	3.3059	3.2608	-0.6511	0.3453	0.1924	0.0551	1.0408	1.6837	-0.0226	-0.5749	0.0403	0.7385
IL17A_qPCR	0.65384	0.42988	1.58514	0.24693	0.70831	0.04473	0.34371	0.07584	0.7091	0.3412	0.52452	0.17387	0.48571	0.46776	2.70337	0.20785	0.51702	0.45365	0.24424	0.90533	0.09095	-0.17729	0.56322	0.67015	0.71478	0.18841	0.8692	1.10371	0.25221	0.73704	-0.08066	1.58657	0.29106	0.6374	1.95112	2.46328	0.64455	0.39773	0.91093	0.83515
IL17C_NGS	0.5578	1.0102	1.3313	0.8595	1.5555	0.5588	0.3908	1.4309	0.4994	1.0675	0.5324	1.1913	0.2912	1.4169	5.4522	1.5545	0.6224	0.8732	2.9339	1.099	0.5574	1.945	1.3395	0.7179	1.2236	1.3255	3.4526	3.6745	1.067	2.0922	0.9372	4.1789	1.0234	0.2997	2.0259	3.7228	0.9323	1.4336	2.0116	2.3796
IL17C_qPCR	1.74624	2.38713	2.21365	1.9727	2.182	1.89339	1.37758	2.45008	1.54651	2.11873	1.74771	2.25246	1.39695	2.05739	6.47557	2.15921	1.84271	1.86549	3.73519	2.13755	1.49032	2.88902	2.39269	1.95477	1.95238	2.1422	4.33614	4.45244	2.62884	3.02233	2.00658	5.20115	2.20394	1.66321	3.21784	4.82195	1.7751	2.34018	2.85893	3.42443
IL17D_NGS	-0.4091	0.1166	0.4852	0.1946	-0.3493	0.2643	-0.1346	-0.031	-0.0425	-0.226	0.7694	-0.3522	-0.5157	-0.4335	0.2989	0.4658	0.0155	-0.3167	-0.0889	0.8354	-0.2551	0.1386	0.3327	0.899	0.0565	0.1667	0.065	0.3472	-0.2949	0.4394	-0.4378	0.1111	-0.1863	0.162	-0.0398	-0.2446	-0.0163	-0.2857	-0.2649	-0.3682
IL17F_NGS	0.7838	0.0984	-0.5096	-1.4568	0.0688	0.6151	-1.2123	-0.7881	-0.8838	-1.7826	-0.4441	-0.9785	-1.1798	-0.1813	-0.1527	0.6895	0.709	-0.9261	0.4876	0.9976	-0.808	-1.5286	-0.4615	-0.4615	0.1879	-0.3241	-0.8192	0.4342	0.9119	0.5103	3.194	3.0253	-1.3878	-1.1668	0.6479	1.2911	0.2997	-0.4879	0.0378	-0.4859
IL17RB_NGS	-0.1842	0.1817	1.0778	0.9253	-0.2749	0.6915	-0.8831	0.6231	1.1672	-0.783	0.3833	0.7914	0.2745	-1.5493	0.2001	-0.6133	-0.0998	-0.9334	-1.0381	0.4693	-0.2679	-0.3981	0.9425	0.7992	0.2404	-0.0366	0.205	0.4126	-0.3863	-0.1016	0.606	0.424	-0.2461	-0.3067	0.6302	0.3518	-0.1802	0.3415	1.6023	1.9538
IL18_NGS	-1.4307	-1.7877	-1.1373	-1.9544	-1.4162	-0.6569	-1.8519	0.2105	-1.9355	-2.6565	-1.7614	-1.5245	-2.1082	-1.1865	-1.3983	-1.8383	-1.7296	-0.9983	-2.0407	-1.5995	-1.7105	-1.5095	-1.6169	-1.5133	-1.9995	-2.3239	-1.6309	-1.8279	-1.9909	-1.4025	-1.5401	-1.4586	-2.1138	-2.0365	-1.4317	-1.5634	-0.9718	-1.477	-1.3067	-2.2052
IL18_qPCR	8.12108	7.33645	8.1982	7.29236	7.71147	8.34393	7.27503	9.25608	7.36127	6.70833	7.29962	7.749	7.03587	7.62799	7.83923	7.2844	6.97301	8.04281	6.96787	7.21803	7.30505	7.47042	7.45279	7.27852	7.025	6.87274	7.25181	7.30356	7.71303	7.67842	7.69273	7.6239	7.10026	7.01403	7.31838	7.37622	7.94307	7.55862	7.72628	7.64431
IL18R1_NGS	-0.3009	-0.016	0.2131	-0.2344	-0.1916	0.3669	0.5881	0.1851	-0.4034	-0.4992	0.1991	-0.3131	-0.3899	-0.3251	-0.4961	-0.6116	0.1412	0.1766	0.18	-0.0273	-0.0472	-0.1064	-0.4435	-0.4639	-0.5483	-0.4109	0.4776	0.3929	-0.616	-0.1403	-0.3478	-0.4631	-0.7478	-0.7708	-0.2131	-0.1923	-0.6922	-0.2445	-0.096	0.0766
IL18R1_qPCR	7.46219	7.74843	8.12692	7.55297	7.36066	8.09685	8.23729	7.97005	7.30605	7.31009	8.09463	7.44941	7.43971	7.39977	7.44663	7.07038	7.86859	7.79014	7.80099	7.72175	7.54858	7.70762	7.37437	7.25419	7.3245	7.31311	8.2199	8.13895	7.60961	7.61404	7.35561	7.22162	7.19954	7.04755	7.57086	7.58276	7.09052	7.45285	7.63112	7.90917
IL1A_NGS	0.1682	0.1827	0.6398	0.7376	0.649	-0.386	-0.5964	0.0669	-0.2702	-0.0514	0.2285	0.019	0.0628	0.2873	-0.0858	0.0035	-0.1759	-0.3757	0.2268	0.0426	0.11	-0.6884	-0.427	0.4625	-0.0624	-0.1133	0.2318	-0.6314	-0.2593	0.0054	0.759	0.0335	0.2726	0.2197	0.3203	-0.5138	-0.094	-0.1261	-0.0129	-0.156
IL1B_NGS	-1.2836	-0.805	-0.392	-0.2245	-0.8878	-0.818	-0.6915	-0.0361	-0.5842	-0.1237	-1.1181	-0.6052	-0.1389	-0.6542	-1.3824	-0.0792	-0.6453	-0.1434	-0.4962	-0.5328	-0.4055	-1.3512	-0.5633	-0.9196	-0.6768	-0.5435	-1.251	-0.4652	-1.0222	-1.1811	-1.0291	-0.1177	-0.3428	-0.5473	-0.1072	-0.04	0.0672	-1.1004	-0.2144	-0.0391
IL1R2_NGS	-0.8965	-0.324	-0.62	-0.3592	-0.1056	-0.3418	-0.0162	-0.2915	0.1472	-0.3938	-0.3486	-0.2055	-0.2712	-0.4307	-0.3525	-0.5834	-0.3437	-0.274	-0.5227	-0.2315	-0.3507	-0.3445	0.393	0.3307	0.059	0.0982	-0.393	-0.4134	-0.1586	-0.0682	-0.0193	-0.2184	-0.4751	-0.4653	-0.0221	-0.1823	0.1972	0.1676	0.0801	-0.1407
IL1RL2_NGS	0.1057	0.0277	0.3647	0.2028	-0.0712	0.2864	0.2519	-0.1201	0.2402	-0.7433	0.477	-0.7909	0.1596	-0.6323	-0.6938	0.1658	0.1441	0.0858	-0.3549	0.2092	-0.9502	-0.7241	0.5755	0.4446	-0.4516	-0.1222	0.8939	0.5005	-0.2054	0.2595	0.36	0.2434	-0.3227	-0.1572	-0.1807	0.4819	0.0513	-0.7005	0.9192	0.0562
IL1RN_NGS	-1.3282	-1.2066	-0.1531	-1.4611	-0.7586	-1.471	-0.9243	-0.4139	-1.1427	-1.9848	-1.1321	-1.0852	-1.046	-0.2839	-0.3771	-1.06	-1.3248	-1.2683	-1.2398	-1.1136	-1.2034	-0.8756	-1.3937	-1.5957	-1.7905	-1.8508	-1.1442	-1.1663	-1.8639	-1.3228	-1.3136	-1.8122	-1.7977	-1.5431	-1.4381	-1.2176	-1.0795	-0.4541	-0.6008	-0.9069
IL2_NGS	1.1551	1.3922	1.4381	0.8948	1.4172	1.5801	0.798	0.5035	1.3096	1.7085	1.0453	1.4798	0.9236	1.1235	1.74	1.2487	0.9046	1.6752	1.7752	1.4231	1.7875	1.1766	1.0315	0.9092	1.8436	0.3603	0.6612	1.7587	1.5618	-0.6758	0.5071	0.5052	0.8647	0.963	1.6129	1.5398	1.4018	1.4542	0.7429	0.3239
IL2_qPCR	-0.22412	-0.17175	-0.40217	-0.19649	0.00131	-0.1161	-0.01958	-0.04475	-0.33382	-0.10841	-0.16528	-0.22347	0.12548	-0.23554	-0.4855	-0.10818	-0.12471	-0.30214	-0.19386	-0.36882	-0.09346	-0.15292	-0.03058	-0.33434	-0.35403	-0.36314	-0.27676	-0.05377	-0.07411	0.0162	-0.00155	-0.0485	0.03466	0.04386	0.06871	-0.04993	-0.4386	-0.13968	-0.22468	-0.22089
IL20_NGS	0.3671	-0.2188	0.1441	-0.2299	-1.4116	-0.1439	-0.0902	-0.561	-0.0652	-0.5675	-0.3824	0.6965	0.1589	-0.104	0.2059	-0.1874	-0.0988	0.1434	-0.0216	0.0339	0.7709	0.4926	0.6694	0.3154	0.3451	0.5263	-0.2651	-1.4781	0.0482	0.3844	-1.028	0.1778	0.6985	0.5216	0.2038	-0.4298	-0.3779	-1.0644	-0.6834	0.3108
IL20_qPCR	-0.48256	-0.32783	-0.32206	-0.15161	-0.18932	-0.22126	-0.41492	-0.22204	-0.44918	-0.41063	-0.30436	-0.45286	-0.29294	-0.37309	-0.25775	-0.26394	-0.31363	-0.2576	-0.24505	-0.07663	-0.30792	-0.23487	0.51172	0.27551	-0.2601	-0.20068	-0.21176	-0.37034	-0.4134	-0.32505	-0.19023	-0.23477	-0.17655	-0.14153	-0.52979	-0.16123	-0.3537	-0.25322	-0.2466	-0.11901
IL20RA_NGS	0.4977	1.1998	0.5047	0.2723	0.456	0.4637	0.7194	0.1737	0.5737	0.8269	0.3922	0.2675	0.2913	0.415	0.1819	0.4382	0.7886	-0.543	0.4727	0.3947	-0.1437	-0.4486	-0.0782	0.6635	1.5292	1.1479	0.8553	0.9242	0.2284	0.6137	0.3302	0.1326	1.1355	0.8536	-0.0328	1.0231	0.5285	0.8496	0.5606	0.6842
IL20RA_qPCR	0.27373	-0.13653	1.50971	-0.34228	-0.21701	-0.13283	0.43211	-0.30519	-0.63457	0.12842	-0.29361	-0.22532	-0.31223	-0.13441	0.72859	-0.07255	-0.02238	1.74895	0.41113	-0.05433	0.10011	-0.05029	0.0536	0.04482	0.62795	0.49582	-0.07198	0.03224	-0.37663	-0.2846	-0.47721	0.14529	-0.05386	-0.12326	-0.29199	0.13219	-0.26236	-0.106	-0.29934	-0.23592
IL22.RA1_qPCR	0.78907	1.26093	0.97474	1.03023	0.8294	1.13501	1.27603	0.88458	1.00534	2.55565	1.15324	0.90283	0.66574	0.41169	1.05103	0.91285	1.09705	0.71143	0.66756	0.75288	1.08415	1.09321	0.95724	1.19062	1.73071	1.00381	0.88815	1.21693	0.29082	0.54899	1.1005	1.45656	0.23423	0.11664	0.71573	1.00684	1.25374	0.9727	0.31496	0.99161
IL22RA1_NGS	0.3276	-0.0951	-0.3715	-0.3017	-0.3269	-0.5677	0.0986	-0.7031	-0.0653	0.2628	-0.2617	-0.3683	0.0268	-1.0661	-0.4579	0.2802	-0.2776	0.1014	-0.0742	-0.042	-0.5328	0.3709	0.6549	0.1231	-1.088	0.4119	-0.2963	-1.5994	-1.0912	-0.737	0.2872	0.4198	0.0627	-0.0139	0.0373	0.0858	-0.0473	0.0891	0.1385	-0.7554
IL24_NGS	0.7853	-0.6461	0.5436	-0.4304	0.7226	0.0417	-0.2557	0.1826	-0.3141	0.0664	0.6617	-0.0505	-0.137	-0.6757	-0.428	0.0713	0.5293	0.014	0.1972	-0.0188	0.1693	-0.0718	-0.0235	0.4078	-0.238	0.0541	-0.4046	-0.6311	0.3321	0.3746	-0.1177	0.1755	0.8466	-0.283	0.7591	0.5793	0.3934	-1.1855	-0.5342	-0.1383
IL24_qPCR	1.17839	-0.12655	0.75727	-0.54537	-0.2091	-0.32914	-1.18761	0.56936	-0.93905	-0.12395	-0.65331	-0.08211	-0.26102	-0.35978	-0.78725	-0.4383	0.99471	-0.27252	-0.10219	-0.59692	0.24439	-0.28186	-0.52484	0.15515	-0.10425	0.04808	0.80632	0.62655	-0.42798	0.53065	-0.75967	-1.27152	-0.52606	-0.46031	0.94425	0.51755	-0.65462	-0.42653	-0.97282	-0.16272
IL2RB_NGS	0.0455	0.1164	-0.0754	-1.1075	-0.1365	-1.2434	-0.5538	-0.5205	-0.5799	-0.4886	0.0427	-2.0132	0.0104	-0.5943	-0.4869	-0.5388	-0.5893	-1.4212	-1.0786	-0.1947	-1.3619	-0.8171	0.6094	0.782	-1.3667	-0.2301	0.1189	-0.3147	-0.5642	-1.0924	-1.2831	-1.4104	0.6613	-1.0859	-0.3425	-0.6274	-0.3895	0.0512	0.246	-0.9572
IL2RB_qPCR	-0.44921	-0.10704	-0.06789	0.01068	-0.02857	0.02133	0.14826	-0.16696	-0.46257	-0.40335	0.17513	-0.58132	-0.16139	0.25185	-0.24849	0.08323	-0.12255	0.11569	0.39397	-0.1659	0.07568	-0.60734	-0.28677	-0.61462	-0.50547	0.08717	-0.14421	0.0702	0.11438	0.12607	0.68935	-0.08482	0.00958	-0.21063	0.25527	0.11566	0.05023	2.82317	0.0706	0.03014
IL32_NGS	1.266	1.5179	1.5867	1.8462	0.9593	0.6566	1.2285	0.4091	1.0492	0.4646	1.3508	1.3934	0.6225	0.3256	0.837	0.1	0.5622	0.9764	1.2551	1.541	0.5247	0.276	1.073	1.1015	-0.5643	-0.5647	0.7922	0.9911	0.4286	0.9657	1.2946	1.4117	0.7742	0.0045	0.9289	1.3723	2.0331	1.0688	1.0396	1.0011
IL33_NGS	-0.8031	0.1178	-1.2764	-1.7671	-0.893	-1.4853	-0.4544	0.3976	-0.8025	0.7654	-0.2336	-0.1385	-0.392	-0.1826	-0.8676	1.0603	-0.4274	-1.7652	-0.7809	0.0522	0.3035	-0.0881	0.1838	0.168	0.0127	0.3104	-0.6462	-0.182	0.1701	-0.0195	0.0094	-0.1106	-0.2272	0.4584	-0.7783	-1.1828	1.3351	-2.0324	0.2208	-1.7247
IL33_qPCR	-0.28416	-0.29271	-0.65069	-0.1555	-0.60021	-0.28913	-0.3059	-0.09577	-0.58969	-0.60489	-0.22952	-0.55238	-0.35708	-0.34152	-0.37695	-0.3162	-0.14424	-0.46249	-0.32005	-0.2818	-0.33272	-0.1376	-0.39684	-0.54709	-0.28103	-0.48572	-0.21301	-0.27012	0.59683	0.08428	-0.63892	-0.49359	-0.30299	-0.5033	-0.25459	-0.26762	-0.36636	-0.35089	-0.49748	-0.51057
IL3RA_NGS	0.5103	0.9714	0.8744	-0.1051	0.4277	-0.6941	-0.2012	0.7749	0.8563	-0.0559	-0.3398	0.0167	-0.6323	0.1357	-0.3741	0.2264	-0.2206	-0.9413	1.0358	-0.7221	-0.7225	-0.992	-0.6223	-0.75	-0.9205	-1.2207	-0.0222	-0.7547	-1.1784	-0.1615	-1.0466	-0.2201	-0.192	-0.1447	-0.9057	-0.5141	-0.0729	0.6748	-1.4978	-1.4523
IL4_NGS	-0.0983	0.4512	0.2195	0.0801	-5.0354	1.2859	1.0364	0.9554	1.0482	0.9022	1.1728	-0.6951	0.4357	-0.5532	0.097	1.3605	0.6028	-0.3809	0.4459	-0.4461	1.1403	0.9904	0.2874	0.5879	0.7066	0.3288	-0.5772	0.3809	0.3772	0.541	0.5554	1.349	-0.4534	0.4715	0.2546	-0.654	1.685	-0.4217	1.1142	-0.0792
IL4_qPCR	-0.35186	-0.52683	-0.73451	-0.27556	-0.78361	-0.91468	-1.43845	-1.71245	-1.26425	-1.36285	-1.1465	-1.01703	-0.85547	-1.1535	-0.75934	-0.14541	-1.0824	-0.86692	-1.34886	-0.67505	-0.25211	0.33565	-0.65105	-1.43641	-1.28921	-1.25929	-1.48988	-0.52807	-1.3644	-0.76398	-1.49566	-0.84883	-1.56833	-1.12928	-1.16888	-1.41519	-0.85773	-1.01555	-1.13794	-0.68303
IL4R_NGS	0.5513	0.6874	0.8267	0.566	0.4431	0.3191	0.2037	0.8559	0.2924	0.3886	0.2189	0.4153	0.8024	0.4248	1.1469	0.1466	-0.0392	0.0153	0.8962	0.8253	0.4117	0.1833	0.776	0.6956	0.2501	0.1097	1.2846	1.0749	0.431	0.2666	0.8658	0.6375	0.3616	-0.206	0.7743	0.5357	0.8392	0.8104	1.2158	1.6943
IL5_NGS	2.7387	2.2911	1.0213	0.9118	2.415	0.1708	1.7367	2.1951	1.9134	1.5702	2.7905	-0.1308	-0.9731	1.4845	-0.2997	-0.2152	0.1973	0.6872	3.2335	0.7684	0.4822	-0.9022	-1.0734	-0.3052	2.2808	1.6134	-5.4234	-0.0827	5.6222	5.8056	4.458	4.0438	0.8548	-1.031	-0.08	0.5525	-0.3135	-0.0843	2.0427	1.3589
IL5_qPCR	0.96652	3.32079	-0.12984	-0.28216	-0.70125	-0.12357	0.06851	-0.27261	-0.20709	0.47217	1.18802	-0.18478	-0.32299	0.60127	-0.33681	-0.63797	-0.52838	-0.43033	2.36799	-0.27911	-0.10316	-0.58127	-0.27487	-0.68557	0.37141	0.81034	-0.37254	-0.52555	3.9179	4.0752	1.40938	1.20817	-0.47865	-0.53796	-0.31939	0.07946	1.65225	0.73613	0.48146	0.59505
IL5RA_NGS	0.4653	0.1256	-0.3731	0.143	-0.2	-0.1401	1.9286	0.4715	0.1238	0.6692	0.5515	-0.2376	0.7682	0.5158	0.8131	0.646	-0.1169	-1.1195	-0.8677	0.2937	-1.5272	-1.0135	2.3302	2.6486	-0.4165	-0.3717	1.2858	0.807	-0.9631	-0.8581	-0.5253	-0.6109	-0.2714	-0.7011	-1.3087	-0.9777	-0.0461	0.1362	-1.7766	-1.5524
IL6_NGS	-0.8287	-1.7551	-0.5521	0.6655	-1.2103	-0.7039	-0.6217	-0.0322	-0.2149	-1.0369	-1.4606	-1.7022	0.5656	-0.6032	-3.8544	-1.1073	-1.0955	-0.0037	-5.4956	0.3958	-6.5022	-2.0085	-0.5528	-0.5986	-1.4717	-1.3611	-0.2145	-0.3341	-8.1559	-10.757	-2.8632	-2.6608	-2.8902	-1.7307	-1.891	-2.7744	-2.7456	-1.1308	-3.0209	-1.635
IL6_qPCR	0.21075	0.65256	1.30486	0.43108	0.55665	1.05085	0.82544	1.55942	1.3252	-0.1282	0.59663	0.80209	2.4869	1.85899	0.8981	0.13522	0.02092	1.84617	0.3921	0.86062	0.21878	0.44195	0.41609	0.66811	0.45998	1.3791	1.96197	1.51678	0.35258	0.02589	0.54923	0.64885	0.49885	0.62315	0.72375	0.81044	0.53986	0.63411	0.21338	0.37094
IL7_NGS	0.6472	0.6981	0.1899	1.0239	1.0872	0.1225	0.0751	0.5814	0.1519	0.1691	0.3542	0.172	-0.9187	-0.0895	-0.3006	-0.0069	0.5942	0.0873	0.8791	0.371	-0.2114	0.053	-0.0172	-0.1375	0.0091	0.0923	0.6713	0.6923	0.0395	0.3342	-0.3231	-0.5245	-0.0231	0.5094	-0.0715	0.2195	-0.3839	-0.3629	-0.1757	-0.1332
IL7_qPCR	0.7499	0.78892	0.47201	1.79405	1.24199	0.30062	0.38086	1.04581	0.33029	1.02773	1.20295	0.27722	0.58414	0.54802	0.47814	0.45163	1.26163	0.33207	0.82883	0.67064	0.38176	0.28065	0.5025	0.39047	0.67962	0.65012	0.7998	0.85269	0.89093	0.69515	0.30643	0.31189	0.50087	0.67917	1.14823	1.14743	0.52234	0.36847	0.23517	0.18139
IL8_qPCR	4.80022	6.21272	5.74859	3.9613	4.31707	3.97416	3.92456	5.69723	5.10747	4.73514	5.89129	4.73604	7.85376	4.96764	7.15556	3.87127	4.4263	4.02084	4.2523	6.21248	4.00558	6.18782	3.71183	3.38578	3.7635	4.23119	5.57766	5.03078	4.32058	4.0518	4.27579	4.39428	3.98965	4.82592	3.88931	4.44453	5.65418	5.9576	3.70063	6.68358
IRAK1_NGS	0.962	0.7956	0.8713	0.235	1.5958	0.4075	-0.4992	0.7601	0.7601	0.2363	0.3544	0.4853	0.0773	1.2189	0.4921	0.1631	0.3233	0.2431	1.4002	1.083	0.3775	0.6897	0.2787	0.9498	0.2851	0.955	0.3561	1.2124	0.9158	1.4758	-0.4217	0.0892	0.1395	0.6923	0.4294	0.9911	1.0911	1.1431	1.2809	0.2419
IRAK4_NGS	0.8498	0.6246	0.5465	0.1976	1.365	0.0985	0.6255	1.6454	0.8703	0.8506	-0.4069	0.1699	0.0935	1.1685	0.8147	-0.0568	-0.0426	0.5985	0.7566	1.4684	0.5537	1.0297	0.6133	0.4969	-0.5584	-0.3818	0.0719	-0.0095	-0.5248	0.7314	0.1648	0.4435	-0.224	1.009	0.6701	0.6566	0.8586	1.2444	1.3285	1.6399
ISM1_NGS	1.0196	0.6094	-0.0063	0.8611	0.5649	-0.3231	0.1015	0.9076	0.3743	0.0561	0.6283	-0.3066	0.638	0.3355	0.3339	0.4447	0.2449	0.545	0.8918	0.8169	0.6466	0.9136	0.9645	1.1613	0.4052	0.3139	1.9129	1.2836	0.6942	1.1618	1.5695	1.127	0.4196	0.3308	1.1801	1.1548	1.1852	0.7246	1.5691	0.8165
ITGA11_NGS	-1.2592	-0.9902	-0.9339	-0.4515	-1.7375	-0.7494	-0.72	-1.7868	-1.1253	-1.8565	-1.2733	-1.4967	-0.9058	-1.3703	-0.7806	-1.2897	-0.1634	-1.0137	-0.8063	-0.2753	-1.4843	-1.2863	-1.1998	-1.6087	-1.9454	-1.8738	-1.059	-1.2462	-1.5447	-1.0722	-0.5104	-0.8279	-0.7371	-0.9429	-1.6846	-1.4427	-1.505	-1.7294	-0.9574	-1.8252
ITGA6_NGS	-3.935	-3.1414	-3.0811	-3.5163	-4.2479	-3.2705	-3.5819	-2.8799	-3.3267	-2.8814	-3.2685	-3.1783	-3.9787	-3.3472	-4.4861	-4.3166	-5.3858	-3.979	-3.078	-3.7304	-3.7539	-3.2595	-3.3807	-3.5579	-3.5871	-4.0683	-2.9176	-3.6878	-4.3129	-4.5521	-4.0942	-3.4084	-3.6064	-3.5026	-3.8953	-3.0413	-5.1262	-3.6808	-3.4798	-3.9693
ITGB6_NGS	-0.0817	0.5071	0.4121	0.3662	0.264	0.0529	0.3856	-0.7214	-0.1715	-1.6004	-0.1735	-0.8379	-0.2195	-0.4574	0.4136	-0.0233	0.3785	-0.4353	-0.1053	0.4417	0.3375	0.3289	0.082	0.4632	-0.2142	-0.5053	0.7377	0.8378	0.6344	0.4521	0.3857	0.5046	0.3609	0.1414	0.2193	-0.1027	0.0863	-0.4668	0.0957	0.2017
ITM2A_NGS	3.1758	2.6418	3.7645	3.0027	2.9164	3.0768	2.8563	3.7497	3.0641	3.2821	3.0413	3.5133	2.8719	3.3903	3.3024	2.7322	2.9842	2.0474	3.4738	3.7774	2.8317	2.9608	3.7386	3.8835	3.3177	3.5916	3.5146	3.4762	3.5787	3.2398	3.8651	3.6805	3.3359	3.1967	3.0344	3.0587	3.5278	3.4294	2.6423	2.5514
JCHAIN_NGS	2.1178	0.185	0.2203	1.0899	0.638	-0.5329	1.2876	0.5734	0.7288	0.6976	1.543	0.4915	-0.8083	0.7892	1.2988	0.2064	-0.1501	0.3768	0.6896	1.2451	1.1239	0.0021	0.6605	0.3811	1.0531	0.9388	1.4346	-0.7648	0.3295	1.7159	-0.9257	-0.3158	1.3524	0.981	0.1472	0.2414	1.2632	0.8107	0.0146	0.242
JUN_NGS	-0.0993	-0.1635	0.6594	-0.0046	-0.6369	0.5305	-0.2003	-0.5141	-0.0884	0.1103	0.2544	-0.0651	-0.0247	0.5736	0.1618	-0.0926	-0.36	0.0347	0.2726	-0.3006	0.1445	0.1022	-0.7115	0.088	-0.6669	-0.5302	0.5285	0.6208	-0.1084	-0.3343	-0.2194	0.1255	0.151	0.2629	0.4145	0.2919	0.5603	-0.4226	0.5126	0.3643
KLRB1_NGS	-0.1656	0.7552	0.2371	-0.3198	0.3986	-0.1807	0.0989	0.5422	-0.3394	-0.0838	-1.5633	0.0412	-0.0884	-0.5697	-0.4519	-0.3794	0.2948	-0.5259	-0.0827	-0.239	-0.3688	-0.4211	-0.3701	-0.3691	-0.4931	-0.4777	0.4012	0.1178	-0.0952	0.26	-0.8143	-1.0592	-0.4311	-0.605	-0.2796	-0.248	-0.1017	-0.4668	-0.3598	-0.8931
KLRD1_NGS	-0.2823	-0.5455	-1.2568	-0.8496	-0.5173	0.2704	-0.4249	0.8703	-0.2215	-1.076	-1.5132	-0.6799	-1.1876	-0.7288	-1.3461	-1.3377	-0.9829	-0.3621	-0.6995	-0.9763	-1.6225	-1.5601	0.0564	0.2847	-1.3158	-1.4114	-1.0688	-1.1498	-1.5356	-0.8	-0.3242	-0.6717	-1.4301	-1.4926	-0.6829	-0.5708	-1.68	-1.86	-1.2804	-1.8731
KRT19_NGS	0.4747	-0.3471	1.0806	0.3653	-0.2517	1.5709	0.152	1.2678	1.9802	0.4225	0.7969	0.8568	0.3352	-0.4331	0.0908	0.3324	-0.5785	0.0736	-0.7662	0.8677	-0.4241	-0.038	0.3623	0.6688	-0.9053	0.3047	1.539	1.3952	-1.3644	-0.7032	-0.0315	0.6079	0.8029	-0.1381	0.8637	1.8456	0.6683	-1.0056	1.1595	-0.1958
KYNU_NGS	1.5698	1.8356	1.6751	1.8581	1.5	0.9907	2.457	1.4402	1.732	0.6295	2.2367	1.6334	0.8725	0.7011	1.1618	1.0126	1.1731	1.9319	1.1123	1.5982	0.8119	0.7033	2.0712	2.4063	0.4937	0.5931	0.7376	0.7887	1.4466	1.8431	1.7656	1.2601	1.8734	1.9284	1.203	1.3388	1.4022	1.1476	0.8188	2.699
LAIR1_NGS	-0.6965	-0.7702	0.3055	-0.0832	-0.1004	-0.185	-0.1224	0.7457	-0.2438	-0.5721	-0.0586	-0.2343	-0.0007	-0.6885	-0.4667	-1.108	-0.2044	0.045	-0.3528	-0.3239	-0.4569	-0.3917	0.0302	0.0069	-1.0277	-0.9047	0.2499	0.037	-1.0018	-0.8827	-0.2568	-0.4115	-1.0623	-1.4089	-0.2199	-0.4808	-0.17	-0.0912	0.14	-0.8129
LAMA4_NGS	-1.2559	-0.9931	-0.0817	-0.358	-1.0437	-0.6155	-0.8595	-0.8644	-0.8678	-1.4542	-0.2293	-0.9618	-0.6034	-1.1419	-0.764	-1.1155	-0.8803	-0.448	-0.6251	-0.1274	-1.4226	-1.2811	-0.1828	-0.2974	-1.1158	-0.8455	-0.6895	-0.4019	-1.1894	-0.902	-0.7114	-1.0854	-1.4046	-1.375	-0.9477	-1.2603	-0.6509	-0.4298	-1.2991	-1.8149
LAMP3_NGS	-0.1736	-1.6048	1.3	-0.4988	-0.6653	-0.9471	-0.4677	0.285	0.5021	-0.5513	0.5102	-1.4021	-0.8855	-1.1954	-1.2848	-0.7698	-0.8777	-1.0004	-0.683	-0.4171	-1.2531	-1.6315	-0.3103	-0.54	-1.847	-1.7595	-0.9256	-1.3255	-1.7146	-1.1163	0.5938	0.5508	-1.8422	-2.2928	-0.5159	-0.2147	-1.8035	-2.5769	-1.3039	-2.306
LAP.TGFbeta1_qPCR	5.1234	5.16847	5.41233	4.85186	5.29979	5.0969	4.6144	5.33857	4.88513	4.78206	5.16115	4.9134	5.08029	4.75473	5.20176	4.26542	4.90089	4.8626	4.85211	5.00232	4.79226	5.06307	5.09128	5.03334	4.75242	4.67564	5.30507	5.33152	5.25733	4.84391	4.76749	4.73503	5.01445	5.12622	4.95604	4.92389	5.18146	5.01084	4.63017	4.76566
LAP3_NGS	-0.0487	-0.1762	0.5667	0.3867	-0.1021	-0.1804	0.201	-0.5035	0.0933	0.3673	0.9641	-0.308	0.5048	-0.0001	-0.0779	-0.5101	-0.0221	-0.2017	0.2311	0.2345	-0.2721	0.667	0.1576	0.8559	-0.3111	0.0478	0.0403	-0.6051	0.3307	0.9145	0.1043	-0.2227	0.5725	0.9123	-0.1769	0.2838	0.1863	0.363	0.4634	1.3211
LAT_NGS	1.2005	0.6137	1.277	0.8875	1.9055	1.2206	0.356	1.475	0.3366	1.0134	0.5159	0.567	1.0315	1.3332	0.5662	-0.0871	0.2741	0.4212	1.0943	1.517	0.4593	0.8024	0.517	1.0082	-0.2157	0.759	1.0264	1.4355	0.1769	0.1359	0.319	0.8253	1.1111	2.4915	0.8794	1.4138	0.8793	1.2815	-0.0442	0.2996
LGALS4_NGS	0.5771	0.4158	0.6959	0.4435	-0.0435	1.0041	0.7562	0.7717	0.4056	0.496	0.4026	1.0411	0.4795	-0.06	0.5105	-0.1342	-0.4857	0.6841	0.7283	0.644	0.1471	0.2668	0.7641	1.0046	0.3262	0.5087	0.8911	1.3846	-0.1552	-0.2269	1.0766	0.6208	0.2494	0.1604	1.324	2.8789	0.0882	-0.2702	0.4695	0.1225
LGALS9_NGS	-0.1443	-0.5085	0.2964	-0.3759	-0.0473	-0.136	0.0412	0.4044	-0.4193	-1.4128	-0.1609	-0.0389	-0.6835	-0.3924	-0.508	-0.916	-1.1774	0.2846	-0.5156	-0.3008	-1.0694	-1.0638	0.1622	0.1078	-0.6816	-0.5728	-0.579	-0.5312	-0.7507	-0.6035	-0.5806	-0.7554	-0.8211	-1.1725	-0.0789	-0.19	-0.595	-0.652	-0.4417	-1.1928
LGMN_NGS	-0.1464	-0.1232	0.5542	0.524	-0.3737	0.1843	-0.2788	0.2852	-0.1913	-0.0137	0.2388	-0.2481	-0.375	-0.5514	0.33	-0.4504	-0.1841	-0.0563	-0.0467	0.1616	-0.5332	-0.5256	0.2862	-0.0323	-0.2782	-0.4334	0.5353	0.4081	-0.0811	-0.1517	0.2859	-0.0144	-0.1425	0.0001	-0.1904	-0.2651	-0.245	0.2435	-0.3483	-1.2238
LHPP_NGS	0.9266	0.4482	1.1646	0.3033	0.4601	-0.0654	0.6701	0.2378	0.465	0.1896	0.7495	-0.1704	0.6361	0.0564	0.2539	0.4228	-0.1822	0.6225	0.2183	0.7952	0.5841	0.8873	0.8789	1.2036	0.3328	1.0579	0.4025	0.7226	0.2398	1.0733	2.1861	0.6504	-0.1197	0.8684	1.2381	0.8974	0.3998	0.4783	2.2188	1.2653
LIF_qPCR	-0.9452	-0.93801	-0.65806	-0.8628	-0.71295	-0.63092	-0.54571	-0.52584	-0.66642	-0.94291	-0.78636	-0.68628	-0.53994	-0.80661	-0.70701	-0.72622	-0.5228	-0.5663	-0.61036	-1.11506	-1.01013	-0.8441	-0.53683	-0.64711	-1.05584	-0.56773	-0.25951	-0.65494	-1.02187	-0.83882	-0.71208	-0.57952	-0.88062	-0.91023	-0.99883	-0.66287	-0.71576	-0.82544	-0.95631	-0.70288
LIFR_NGS	0.3898	0.6098	0.794	0.6314	0.563	-0.0583	-0.0653	0.5686	0.3838	0.2219	0.0377	0.3458	0.0159	-0.0305	0.7827	0.151	0.126	-0.1045	0.7024	0.6422	-0.1013	0.0852	0.6337	0.489	0.6265	0.6871	0.6524	-0.1805	-0.1204	-0.3504	0.263	-0.2275	0.8782	0.1736	0.2302	0.4537	0.6259	0.3166	0.3852	-0.0476
LIFR_qPCR	3.0858	3.59144	3.62421	3.33952	2.74173	3.35741	3.01788	3.34312	2.8587	3.14893	3.23243	3.22397	3.16768	3.00852	3.4729	3.24546	3.35109	2.7544	3.2187	3.42201	2.80581	3.08543	3.29429	3.36036	3.55997	3.47255	3.44408	3.27893	3.54934	2.92086	3.02771	2.88507	3.54727	3.4941	3.04038	3.12972	3.36411	3.33189	3.0871	3.14258
LILRB4_NGS	0.8957	0.0072	1.3547	-0.0034	1.4047	1.1079	0.4509	1.7245	0.1697	-0.6523	1.1907	1.036	0.5614	0.9705	0.3648	-0.4101	0.5538	0.6937	0.5506	0.9767	0.8902	0.8589	1.2087	1.4999	-0.765	0.4804	1.347	1.395	0.4407	0.8773	0.6782	0.3177	-0.1953	-0.1337	0.6013	1.1975	1.5491	1.4741	0.7555	0.5094
LRRN1_NGS	0.0756	0.7594	-0.1808	0.3553	0.8514	0.3079	0.3999	-0.3837	0.5068	0.173	0.2852	-0.5545	0.1412	0.1111	0.8809	0.5597	0.2015	0.0966	0.6801	0.805	0.7102	0.4863	0.4084	0.3766	0.1263	0.2633	-0.3801	-0.6857	0.115	0.4265	0.4462	0.417	0.0274	0.1742	0.0299	0.2107	0.8388	0.5871	0.2291	-0.5996
LSP1_NGS	1.8315	1.2044	2.7273	1.4764	1.6196	0.7695	1.7532	2.7509	1.8383	1.5273	1.5077	1.6648	1.6181	2.8854	2.6749	1.7101	2.2483	1.34	1.6866	2.2227	2.3516	2.524	1.6334	1.372	1.3965	0.7277	1.9097	1.4789	1.6577	2.2991	1.8591	1.775	1.4118	2.0588	1.9575	2.344	2.0375	2.2835	2.5289	2.8861
LTA_NGS	0.6506	0.6877	0.6857	0.4317	0.5125	0.279	0.0626	0.7881	0.4124	0.0453	0.1878	0.6005	-0.2036	-1.2742	0.3979	0.3626	0.3261	0.3459	0.4474	0.7271	-0.4894	-0.4865	-0.1081	-0.0138	-0.414	-0.2861	-0.7497	-0.8886	-1.6177	-0.8326	0.359	0.3668	0.1857	-0.2261	-0.5405	-0.1637	0.1672	-0.3297	-0.0744	-0.4807
LTBR_NGS	-0.464	-0.0869	0.2687	-0.2356	-0.173	-0.0908	-0.4223	0.5381	-0.425	-0.5046	0.0135	-0.1677	0.1993	-0.3832	0.0498	-0.1664	-0.2567	-0.0036	-0.1864	0.0258	-0.1367	-0.204	0.3289	0.1905	-0.1719	-0.177	0.6149	0.4109	-0.2791	-0.2904	0.0618	-0.0702	-0.1497	-0.1711	0.2763	0.0905	0.066	0.2207	0.2478	-0.4006
LTO1_NGS	0.1335	-0.4111	-0.2513	0.1598	-0.1654	-0.478	-0.3442	-0.4794	-1.3649	-0.0077	-0.1465	-0.4182	0.3344	-1.1394	-0.0098	0.5465	-1.6792	0.2067	-0.7224	-0.5609	0.7276	0.0872	-2.1089	-0.0155	-1.5455	-0.0883	-0.5314	-0.3914	-0.4637	-0.7465	-0.3437	-0.8586	-1.6786	0.3425	-0.4341	-0.3376	0.3663	0.3867	-0.0212	-0.815
LY6D_NGS	-0.4305	0.1056	-0.0011	-0.0909	-0.3048	-0.0666	-0.1491	0.2649	-0.1989	-0.5341	-0.4368	-0.2776	0.1264	-0.8405	-0.2176	-0.3211	-0.7056	0.4366	-0.282	0.4869	-0.8436	-0.6121	0.3531	0.661	-0.4312	-0.077	0.8198	1.0244	-1.0029	-0.5261	0.311	0.2709	-0.6288	-0.6177	0.6178	0.3512	0.3116	0.3021	0.2383	-0.69
LY75_NGS	-0.4631	-0.3974	-0.0774	-0.0352	-0.2595	-0.2602	0.1327	0.3942	0.2431	-0.485	-1.2943	0.4939	0.2114	-0.6602	0.1316	0.8052	0.5007	0.7389	0.0081	0.5515	-0.3845	-0.1596	-0.8863	-0.6304	-0.6986	-0.7378	-0.2723	-0.0948	0.1831	0.5896	-0.3973	-0.7231	0.4386	-0.0288	-0.503	-0.4657	0.1905	-0.4109	-1.154	-1.8644
LY9_NGS	0.1353	0.4235	0.5301	0.355	0.2507	0.0611	0.0137	0.4905	0.3419	0.0787	0.0672	0.4954	-0.1633	0.1834	-0.0414	-0.1024	0.108	-0.067	-0.2686	-0.1026	-1.0813	-1.1646	-0.4121	-0.3433	-0.785	-0.8085	-0.3636	-0.5873	-0.1237	0.0837	-0.4581	-0.6352	-0.1256	-0.2734	-1.0265	-0.8762	-0.5754	-0.8085	-0.8137	-1.0126
MANF_NGS	1.4527	1.3883	2.7237	1.7611	2.8333	2.2639	0.9382	2.7443	1.1688	1.7641	1.4612	1.5819	2.2434	3.044	2.1835	0.1497	1.056	2.2324	2.5462	3.4027	1.3614	1.6032	1.7683	2.6335	0.5052	1.9659	0.8119	3.0234	1.6548	1.5117	1.4332	1.7787	1.5511	3.4374	1.3345	1.2179	1.8768	2.1421	0.4273	1.4538
MAP2K6_NGS	3.403	4.3075	4.279	4.7122	4.4369	3.5739	3.5041	4.829	3.8122	3.8363	3.0997	3.676	4.5134	3.8637	3.3695	2.8045	3.0351	3.6637	4.506	4.9223	3.3939	4.2827	3.736	3.8619	2.6485	4.356	3.5768	4.1484	3.5055	3.4131	3.8011	3.5133	3.4318	4.8407	3.5372	4.2568	3.7809	4.4639	2.7568	3.6317
MAPK9_NGS	-1.8965	-1.1619	-0.6564	-0.0597	-1.0573	-0.8535	-0.4883	-0.1968	0.0453	-0.453	-0.7051	-0.4808	-0.5803	-0.4864	-0.3857	-0.6422	-0.8171	-1.3019	-0.9573	-0.0877	-1.046	-1.0896	-0.516	-0.4678	-0.7351	-0.8653	-0.2171	-0.1032	-1.459	-1.7384	-0.5209	-0.0462	-0.5251	-0.4055	-0.6245	0.0603	-0.2956	-1.1321	-0.7652	-0.5066
MATN2_NGS	-0.0269	-0.1642	0.7362	0.2679	0.2192	0.4008	0.1355	0.675	0.3463	-0.0314	0.6749	0.5342	0.1064	0.5759	0.4113	-0.0334	0.4947	0.3261	0.1067	0.9754	-0.6605	-0.2231	1.0034	1.0177	-0.3785	-0.1478	0.4135	0.2058	0.0416	0.2226	0.8304	0.377	-0.0504	-0.3501	0.4149	0.2489	0.1667	0.0822	0.3196	-0.6904
MCP1_qPCR	10.9863	11.1914	12.467	11.4821	10.9195	11.3404	11.023	11.4098	11.5829	10.7975	11.3223	11.0129	10.8065	10.3678	11.3465	9.94479	10.7524	11.2341	10.584	11.2857	10.1849	10.5286	11.1752	11.0303	11.229	11.5269	11.5889	11.0562	10.4749	10.4572	11.3972	11.4962	10.4411	10.8098	11.6007	11.6472	11.4279	10.7483	10.7336	10.0199
MCP2_qPCR	8.07939	8.82536	8.5829	8.08476	8.52733	8.05276	7.84311	9.94335	8.1557	7.72024	8.11119	7.64199	6.20348	7.69043	9.42016	8.20675	6.59421	8.01044	8.56808	8.78997	7.78289	7.53682	8.4331	8.35294	7.68719	7.79815	8.3908	7.61837	7.59037	7.38068	8.33054	8.44829	7.81568	8.23317	8.17673	8.23137	8.79925	8.5212	8.58541	8.40282
MCP3_qPCR	1.85353	2.54919	2.4805	2.7542	3.59383	2.58313	2.30336	2.38395	2.03747	1.73999	2.10957	2.45639	2.04922	1.76326	2.11338	1.84483	1.60911	2.55213	1.72701	2.67843	1.78347	2.18655	1.8561	1.61746	1.30278	1.61889	2.14317	2.35106	1.41752	1.70399	2.59659	2.37405	1.67128	1.98907	3.04294	2.91261	2.59659	1.73921	2.01138	1.62253
MCP4_qPCR	15.6478	15.145	15.1665	15.1376	14.8335	15.2996	15.2827	15.4587	15.8034	14.7114	15.0918	14.6722	15.1516	14.1785	16.4876	15.1086	14.6968	15.4194	14.4864	15.8951	14.7301	14.6608	14.6666	14.7512	14.5673	14.3951	15.6799	14.9385	14.935	14.5827	15.0834	15.2586	13.932	14.2701	16.5628	16.552	15.1105	14.3615	15.2079	14.6176
MEGF10_NGS	-1.2681	-0.3414	-0.5617	-0.2147	-1.0521	-0.0084	-0.5218	-0.8621	0.5507	-1.1441	-0.4354	-1.0069	-0.577	-0.0049	-0.6042	-0.7253	-0.0085	-0.2728	-0.8	0.4882	-1.1169	-0.9801	-0.6669	-0.6624	-1.0822	-0.9871	-0.8045	-0.9964	-1.1179	-0.9308	-0.4605	-0.7276	-0.1488	-0.1003	-1.1188	-1.1956	-0.4329	-0.816	-0.6246	-1.6236
MEPE_NGS	0.3003	0.3104	0.4356	-0.2792	0.3594	0.1674	0.434	0.5484	0.1342	0.4668	0.0718	-0.0338	0.7215	0.4763	0.2548	0.6905	0.6093	0.4591	0.6137	0.6562	0.2432	0.1343	0.7702	0.7335	-0.0222	-0.0563	0.0875	-0.0019	0.2276	0.3021	0.006	-0.1438	0.0879	-0.0234	0.2129	-0.0137	0.6305	0.6689	0.5954	-0.459
MERTK_NGS	-0.0403	0.6387	0.449	0.5911	0.3928	0.5571	0.5303	0.7889	0.0313	0.2469	0.3982	0.1502	-0.2771	0.1123	-0.0822	0.0031	0.1544	-0.0645	0.9292	0.6065	0.7084	0.5356	0.6221	0.5912	0.0928	0.319	1.0795	0.5786	0.362	0.5116	0.9548	1.0141	-0.405	-0.301	0.3537	0.4971	0.9016	0.9957	0.7339	1.7076
METAP1D_NGS	0.669	0.8423	0.6356	1.0207	1.1035	0.5246	0.7637	1.2165	0.6395	1.0159	1.1008	1.1392	0.8771	1.0144	0.6722	0.3913	0.0237	2.1109	1.5687	1.5739	0.4357	1.1278	2.2103	2.2175	-0.6383	0.2525	0.3024	1.1102	0.1388	-0.9987	0.3194	0.7785	0.3593	0.8509	0.5192	1.1102	0.9211	1.3661	-0.3149	1.4332
MGLL_NGS	1.1399	1.6841	1.851	2.1411	1.8994	1.6705	1.7622	2.0174	1.7854	1.8363	1.9437	1.4878	1.9217	2.0834	1.8843	0.4504	0.3322	2.3176	2.1602	2.425	1.6764	1.6207	1.9068	2.0363	0.4154	1.6757	0.6804	2.1791	1.0912	1.2033	1.0261	1.4379	1.1326	2.1147	1.2296	1.5201	2.1106	2.0269	0.5202	1.2281
MGMT_NGS	0.4326	1.1883	-0.4116	0.5956	0.7794	1.0771	0.9633	1.0305	1.2928	1.3658	2.4204	1.4152	0.7178	1.2485	0.6024	-0.8859	0.5424	0.939	0.5046	2.046	0.7798	1.4862	1.8449	2.3273	0.2342	0.3636	-0.2632	0.1581	0.3739	0.7184	0.3147	-1.2146	-0.4868	0.8833	0.8792	1.487	1.375	1.9901	0.6678	1.9836
MICB_MICA_NGS	1.3511	0.1072	0.6533	0.6065	-2.8989	-0.7298	0.2712	1.7033	0.3101	0.6691	-5.3022	-0.3659	-8.3496	0.1498	-3.8472	-0.2574	-0.6094	1.7233	-5.4702	0.9094	-1.4746	-1.2228	-0.0727	0.2036	0.2459	-0.2554	-5.4701	-4.3894	0.2288	0.1082	-5.23	-4.4266	-0.0101	-0.3289	-3.917	-5.1901	0.0177	-0.2703	-1.1832	-0.9353
MILR1_NGS	1.9594	1.9301	2.0539	1.1285	1.7817	1.5748	1.5938	1.454	0.3878	1.3303	0.7253	1.2818	1.8113	1.1983	1.485	1.1898	1.6641	0.7579	1.0724	1.7648	-0.5195	-0.0318	-0.0608	0.2227	-0.0642	0.2534	0.6415	0.0216	0.9619	0.8529	0.8443	0.7612	0.7683	0.7313	0.5368	0.3312	1.528	1.0266	1.0022	0.6903
MLN_NGS	-0.5942	-0.9089	0.2168	2.114	0.1094	1.2038	0.0458	1.2171	1.4939	-0.7379	-0.2611	-1.0047	0.3012	-1.7531	-0.9336	0.4363	1.0569	0.4791	-0.0317	0.8913	-1.2313	-2.7961	0.5913	0.24	-0.7312	-1.097	-0.1983	-0.1534	-1.2079	-1.078	0.6447	0.8024	0.175	-0.9084	-0.3472	-0.5758	-0.8382	-0.2568	1.017	1.0462
MMP1_NGS	3.0585	3.3874	2.7115	3.2053	2.9625	3.1547	2.2825	3.7545	2.0195	3.1064	2.5787	2.4001	3.3252	3.5511	1.9315	1.7496	4.4461	2.9988	1.992	3.35	0.9422	1.4298	2.9339	3	2.5675	2.6497	3.9973	4.6595	1.6968	1.7995	2.7077	3.4408	2.8098	3.6334	1.3345	1.1746	1.8197	1.302	1.9739	1.8981
MMP1_qPCR	13.1976	13.5222	12.8847	13.4109	13.0454	13.174	12.2479	13.7514	12.2324	13.3584	12.8989	12.4809	13.4588	13.5786	12.3931	11.9231	14.5702	13.2587	12.2094	13.3513	11.353	11.667	13.0459	13.1481	12.7396	12.6864	14.293	14.7037	12.3405	12.0312	12.737	13.6341	13.0244	13.7762	11.4672	11.3256	12.2132	11.4779	12.0297	12.0222
MMP10_NGS	2.1085	0.7362	1.2489	0.1447	0.1153	0.1243	-0.3776	0.7849	0.0297	0.32	2.4026	-0.2464	0.5189	2.4531	0.1524	-0.7291	0.2439	-0.4677	-0.5976	0.3598	-0.3572	-0.1949	0.0256	-0.1705	0.0495	0.0764	4.9617	4.3852	2.3265	2.9331	1.0087	0.6637	0.1068	-0.1341	0.5092	0.1449	1.2756	0.544	0.2625	-0.1444
MMP10_qPCR	10.8317	9.22801	9.66974	8.58595	8.48662	8.49376	7.99413	9.21396	8.44494	8.86675	10.8844	8.07072	8.9307	10.6444	8.65003	7.81373	8.52193	7.78627	7.79749	8.60298	7.97655	8.23324	8.3613	8.10634	8.40765	8.54257	12.581	12.3052	11.2315	11.2317	9.48494	9.23335	8.71631	8.48073	8.77225	8.66415	9.676	8.91285	8.51219	8.68923
MPIG6B_NGS	3.0586	3.1986	3.2958	3.4401	3.7773	2.7512	2.3148	3.6885	2.8277	3.1369	2.8964	2.7334	3.7381	3.971	3.776	2.1987	2.9256	3.2645	3.8057	4.4207	2.8719	2.7306	2.5018	2.6544	1.989	3.1177	2.3979	3.8394	2.6624	2.7977	2.9048	3.4014	2.5522	4.0539	2.5225	2.5825	3.2906	2.9128	1.724	2.6616
MVK_NGS	1.1704	1.472	1.0744	1.3183	1.0534	1.1786	2.6106	1.4839	1.6478	1.129	2.893	0.8429	0.8914	1.2586	1.3849	0.614	0.9926	1.7674	1.036	1.6005	1.3562	1.1508	3.3163	3.6175	0.4117	0.3785	0.978	0.6548	1.0108	1.1238	0.0516	0.5339	1.1341	1.5571	1.3896	1.6119	1.4289	2.1157	1.5884	4.4239
MYO9B_NGS	0.375	0.5872	1.1329	0.7196	0.8488	0.7961	-0.8676	0.7885	0.4381	0.2712	0.2053	0.382	0.4933	0.6008	0.5142	0.2585	-0.7251	1.1208	0.8056	0.8082	0.0936	-0.4624	0.458	1.1767	0.8867	0.988	0.7686	0.7012	0.0423	0.015	0.0882	0.8693	0.0805	0.6304	0.6398	1.0796	0.6365	1.3419	0.3004	0.3676
MZB1_NGS	-1.1705	0.2973	-0.2169	-1.6834	-0.0411	-0.0346	-0.4913	-0.9387	-0.694	-1.6813	-1.4229	-0.6992	-2.0632	0.2889	-0.2406	-0.5574	-0.9741	-0.9344	-1.2616	-1.036	-1.7565	-1.7398	-0.0118	0.122	-1.3643	-1.4826	-0.5638	-0.7445	-1.3232	-1.2278	-1.8239	-2.145	-1.0674	-1.2309	-0.9594	-1.3731	-1.1137	-0.999	-2.3952	-2.9466
NBN_NGS	1.565	0.8915	1.504	0.3702	1.4075	0.4027	0.359	1.3477	0.4226	0.902	0.9118	0.9337	0.6856	2.0167	1.7277	1.2677	1.7269	2.2092	0.5379	1.5273	1.3993	1.6157	1.3358	1.0259	0.697	0.712	0.7125	0.5418	0.5746	1.4954	1.0326	1.0234	0.33	1.6864	1.2965	1.0426	1.5647	1.4767	1.8436	1.993
NCF2_NGS	1.2475	0.1703	1.9793	0.3829	1.3946	-0.0233	1.2742	2.4789	1.1827	0.7301	0.9846	1.0496	1.3343	2.775	2.7197	2.4174	1.7901	0.3966	0.7356	1.5294	1.7299	2.3024	1.4955	0.5941	0.5863	-0.3306	1.8441	0.9901	1.0322	2.2194	1.3635	0.6721	0.2412	1.1387	0.6323	0.8724	1.9024	2.0918	2.8953	2.6944
NCK2_NGS	-0.5983	-0.8823	-0.5478	-0.6039	-0.9753	-0.7363	-0.6164	-0.3843	-0.4962	-0.406	-0.6305	-0.3054	-0.928	-0.5235	-0.4521	-0.6249	-0.4316	-0.2491	-0.8809	-0.3794	-0.8042	-0.6242	-0.3049	-0.2445	-0.6059	-0.6525	-0.5246	-0.2398	-0.8233	-0.3832	-0.8648	-0.7579	-0.5828	-0.4672	-0.7267	-0.578	-0.5029	-0.629	-0.1594	-0.3527
NCLN_NGS	-0.7083	0.584	0.5299	-0.0543	0.3909	-0.1919	0.385	0.2509	-0.1264	0.609	0.6625	0.9237	0.3004	-0.0608	0.6101	0.6498	0.0379	-0.0257	-0.0496	0.0914	0.1632	0.2029	0.2781	0.0434	-0.0712	-0.5373	-0.2075	0.4047	-0.1119	0.0777	0.1226	-0.573	0.0281	0.0946	-1.2454	-0.0854	0.2065	0.1467	0.5054	0.1461
NCR1_NGS	0.3001	-0.2146	-0.2118	0.0642	-1.0825	-1.0517	-0.9658	0.5098	-0.2715	-0.4407	-0.6261	-0.9074	-0.0421	-1.2217	0.2338	-0.1054	-1.3879	-0.5585	0.068	-0.0913	-1.1657	-0.7233	-0.7302	-0.5198	-1.2098	-1.3744	0.3473	0.2214	-0.9918	-0.8405	-0.9035	-0.9781	-0.3792	-1.1189	-0.5228	-0.3794	-0.4529	-0.6795	-0.252	-0.4989
NELL2_NGS	-0.5029	-0.2084	0.2508	0.2348	-0.6356	-0.2776	-0.1737	-0.7702	-0.273	-0.8209	-0.0824	-0.0479	-0.1621	-0.4323	-0.5264	0.4053	-0.3684	-0.0186	-0.4918	-0.1573	0.0178	-0.1142	-0.264	-0.0941	0.0784	0.2198	1.0411	0.7425	-0.2572	-0.2402	0.274	0.063	0.3046	0.2936	-0.4361	-0.6753	0.2928	0.0485	-0.6341	-1.0423
NFASC_NGS	-0.3241	-0.6451	-0.0007	0.2571	-0.5861	-0.4583	0.5127	-0.6384	0.0587	-0.5314	-0.2095	-0.7248	-0.4396	-0.6736	-0.5707	-0.5688	-0.2042	-0.5243	-0.7823	0.0612	-0.6519	-0.6465	-0.2388	-0.3204	-0.812	-0.8219	-0.2244	-0.4347	-0.8168	-0.5113	0.02	-0.5033	-0.5897	-0.6521	-0.8139	-0.7486	-0.2989	-0.7488	-1.121	-1.2823
NFATC1_NGS	-0.0187	1.0357	0.9523	1.032	1.7937	0.43	0.9197	0.768	0.5755	1.2696	0.4278	1.1464	0.3619	0.8871	0.3033	0.8262	-0.0609	0.8696	0.8024	1.5083	1.0638	1.0583	0.9183	1.4653	0.2855	0.369	0.3872	0.8116	-0.2149	-0.0146	1.4263	1.0982	1.0618	1.2074	0.6761	1.2743	1.4836	1.3505	0.8937	1.1104
NFATC3_NGS	-0.0794	0.1425	-0.3829	-0.6361	0.37	-0.4549	0.3344	0.0987	0.4016	-0.5306	0.5012	0.7332	0.3718	-0.1611	0.2924	0.1582	-0.0346	0.4635	-0.3292	-0.5848	0.1761	-0.1599	0.1478	0.8084	0.2638	-0.0134	-0.2164	-0.4378	-0.1057	-0.0156	0.01	0.2746	0.0607	-0.1952	0.0154	0.1641	1.0392	-0.0353	-0.09	1.319
NME3_NGS	-0.1467	0.2407	0.5733	0.2923	-0.1434	0.3014	0.1187	-0.0555	0.3576	0.1148	-0.7973	0.5003	0.1977	-1.3622	0.3131	0.0349	0.1447	-0.0579	0.2168	0.2441	-0.0589	-0.0067	0.4626	0.3847	-0.1439	-0.0231	0.4088	0.1614	-1.2082	-1.2539	0.1675	0.0649	0.2021	0.1567	0.0328	-0.1747	0.3246	0.2662	-0.3861	-0.9631
NPPC_NGS	0.121	0.1729	0.7281	0.3694	0.982	-0.1972	-0.4331	1.0021	-0.3996	0.2276	0.616	0.427	0.0454	-0.5919	0.742	0.5519	-0.8515	0.757	0.2659	0.9745	-0.1034	0.0208	0.9493	1.0463	0.0899	0.4501	1.9938	1.8075	-0.6238	-0.2693	0.74	0.4635	0.4642	0.5489	1.3054	1.2403	1.2533	1.2024	1.1998	0.287
NRTN_NGS	1.1056	0.5906	-1.3977	-0.9692	0.5873	-0.0995	0.454	0.1878	0.8927	0.4295	1.1959	0.2769	0.9514	-1.1934	0.4673	-1.0129	0.4314	0.2164	1.1792	0.6402	0.9594	-0.5174	0.4424	0.4555	0.3391	1.319	0.5779	0.6317	-0.3654	-0.1306	0.2032	0.1582	0.6149	0.9228	-0.4737	-0.372	-0.281	0.3314	0.2725	-4.768
NRTN_qPCR	-0.33199	-0.20672	-0.47842	-0.06257	0.09657	0.19331	-0.2103	-0.00719	-0.27772	0.72351	1.61563	-0.44408	-0.32352	-0.3275	-0.35684	-0.04994	0.065	0.08944	-0.40736	-0.18706	-0.23012	-0.32623	-0.18282	-0.4805	-0.13911	0.38957	0.49241	0.74798	-0.05719	-0.33692	-0.09902	0.07938	-0.07566	-0.45057	-0.56377	-0.17192	-0.00986	-0.21413	-0.47324	-0.61358
NT3_qPCR	1.35779	2.25326	1.80711	1.51511	1.33351	1.80677	1.02259	2.5029	1.8391	1.27143	1.87503	1.49361	1.26478	2.25411	2.95064	1.1982	1.9319	2.16581	1.59448	1.6321	2.37004	1.6823	1.89308	1.08716	1.10468	1.01655	3.07095	1.1774	3.19641	2.53779	1.47762	1.30258	1.72264	1.48519	0.95102	1.43897	1.73145	1.67067	1.41032	1.21996
NT5C3A_NGS	0.7568	1.4377	1.6762	1.5568	2.3914	0.5118	1.5019	2.9462	2.2032	3.1951	1.4467	2.2393	1.3953	2.0584	1.6376	1.0456	1.2242	3.4485	1.8115	2.6595	1.7238	2.7685	3.2916	3.1468	1.1041	2.6131	1.1101	1.4162	1.4466	1.4363	2.2175	1.398	-0.2274	2.0017	1.2908	2.0578	2.5146	2.8174	2.5756	2.211
NTF3_NGS	-0.0912	0.209	0.5222	0.5514	-0.2883	0.1931	-0.272	-0.3367	-0.0605	-0.7936	0.0521	0.3453	-0.2484	-0.0412	-0.4264	0.0948	0.6328	0.3888	0.3721	1.3172	-0.5682	0.0581	0.5139	0.0617	-0.3699	-0.8162	-1.0074	-0.0139	-0.3457	0.3442	-0.2027	0.039	0.4267	-0.1406	0.0012	-0.2579	-0.1301	0.4225	-0.0741	-0.6772
NUB1_NGS	-0.1497	1.1285	0.3332	-0.8707	0.5498	-0.5958	-0.5126	0.4846	0.2437	0.0027	-0.0679	-0.0071	-0.2252	0.5826	-0.4287	-0.2398	-0.7324	-0.4651	-0.1839	-0.0054	-0.2958	-0.1309	-0.4577	-0.4695	-0.8487	-0.999	-0.3116	-1.1532	-1.3928	-0.2041	0.1231	-0.4378	-1.022	-0.008	-0.5183	-0.9199	-0.6405	0.1262	-0.0785	-0.0459
NUDC_NGS	0.4164	0.1432	0.7386	0.4759	0.7141	0.2612	0.0513	0.7554	0.2356	0.3873	0.7607	0.2209	-0.0989	0.4062	0.3517	-0.0916	0.2771	1.0267	0.3262	0.4851	0.3615	0.656	0.7648	0.7373	-0.466	-0.1041	0.5005	0.8555	-0.2268	0.1746	0.4627	0.2675	-0.1924	0.2586	0.0432	0.4233	0.5598	0.7155	0.2343	1.0138
OMD_NGS	0.0996	0.884	0.4589	0.2398	0.0904	0.8838	0.697	0.068	0.9629	0.5753	0.9479	0.551	0.3204	0.0273	0.2527	0.6911	0.8154	0.518	-0.2068	0.8967	-0.5717	-0.4205	0.3178	0.8041	0.0002	0.2232	0.3749	-0.0732	0.4422	0.5425	0.6886	0.3373	0.9569	0.3346	0.3426	-0.1594	0.1034	-0.4397	-0.0798	-1.4186
OPG_qPCR	9.26907	9.28877	9.90486	9.93859	9.10562	9.50205	9.29784	9.24726	9.65237	9.02444	9.79877	9.33123	9.02136	9.22553	9.56705	8.98385	9.30621	9.07684	9.26392	9.1728	9.09429	9.40302	9.37396	9.20738	9.33923	9.39525	9.82845	9.47448	10.145	9.66154	9.77897	9.70331	9.71407	9.58601	9.22567	9.56538	9.32978	9.05722	9.11881	8.99478
OSCAR_NGS	-0.4039	-1.1856	-0.2027	-0.0378	-0.1569	-1.0458	-0.9689	-0.1423	-0.2382	-0.7042	-0.4628	0.5954	-0.2211	-0.1925	0.1737	0.0707	0.0261	0.0177	-0.8551	-0.3946	-0.768	-0.842	-1.1732	-1.0082	-0.809	-0.8767	-0.4589	-0.2741	-0.841	-0.8318	-0.4427	-0.5809	-1.0322	-1.2421	-0.06	-0.1854	0.0762	0.1897	-0.4224	-1.3176
OSM_NGS	1.0018	0.7581	2.2051	-0.3129	0.1762	-1.711	0.3146	1.2095	0.1676	-0.1092	1.34	0.5311	1.5616	2.3756	2.1323	1.1103	0.2032	0.2248	0.6862	1.7697	1.5751	2.0198	-0.0141	-0.8592	-1.0397	-0.2852	0.839	1.1609	-0.1055	0.4893	-0.9013	-0.0901	-0.1094	0.0966	0.4271	1.2244	1.5043	2.9727	2.1874	3.3227
OSM_qPCR	5.26599	5.365	6.55832	3.74108	4.37517	2.78805	4.50831	5.42373	4.52107	4.41886	5.88728	4.75884	5.7459	6.46693	6.56507	5.7197	4.38799	4.6449	4.77157	5.91787	5.99465	6.36502	4.51205	3.71575	3.62024	4.24035	5.03245	5.53216	4.94772	5.01298	3.55327	4.01967	4.37912	4.7114	4.67123	5.33967	5.81955	7.2893	6.40901	7.49649
PADI2_NGS	0.4789	-1.36	0.7206	-2.637	-0.1673	-0.1274	-0.2544	0.5277	-0.1269	0.4169	0.5186	-0.5137	-0.5897	0.0228	0.3869	0.7607	0.2739	0.1506	-0.7026	0.6222	0.2968	-1.8038	-0.1341	0.0069	0.1319	-0.51	0.031	0.1982	0.1177	-0.007	-0.6153	-1.0039	-0.0738	0.1833	-0.4896	-0.9888	-0.2161	0.1603	-0.2133	0.0249
PAPPA_NGS	-0.4119	-1.6361	-1.2612	-1.2842	-2.8617	-1.474	-1.4086	-1.7278	-0.1125	-0.9411	-1.609	-2.3636	0.5741	-0.7416	-2.3147	-0.7126	-1.4785	-0.2229	-1.153	-0.6039	-1.0242	-0.5455	-1.3691	-0.0208	-0.3519	-0.7987	-0.6231	-0.4035	0.0358	-0.1655	-1.2627	-1.2083	-0.8694	-2.7579	-1.1176	-1.715	-1.3978	-1.8082	-0.7119	-1.8785
PARP1_NGS	-1.0716	-1.6174	-1.3238	-1.8449	-1.5026	-1.4866	-0.5266	-1.3097	-1.2581	-1.4968	-1.3288	-1.338	-1.5072	-1.204	-1.4237	-1.3921	-1.739	-1.0351	-2.1119	0.0612	1.7959	2.0098	-1.2666	-1.4714	-2.1113	-1.7422	-1.5561	-1.6684	-1.4163	-2.0011	-0.6851	-1.2511	-1.2883	-1.2327	-1.2954	-1.3848	-1.6503	-0.9864	-1.3881	-1.824
PCDH1_NGS	0.4022	0.3487	0.4363	0.362	0.3083	0.3381	0.227	0.4533	0.2963	0.1518	0.3326	0.3201	0.3656	0.2385	0.0686	0.1508	0.3353	0.3077	0.1256	0.3018	0.3823	0.2539	0.3652	0.4641	0.082	0.2091	0.3355	0.3385	0.2186	0.2949	0.3678	0.2707	0.2266	0.1438	0.4013	0.4638	0.2715	0.5001	0.3487	0.438
PDGFB_NGS	1.2578	0.48	0.6392	0.3416	1.5781	0.4573	0.5265	1.2491	-0.0673	0.0197	0.8786	0.6953	1.4544	1.7115	1.5803	0.2618	0.9254	0.7049	2.1188	2.7359	-0.0559	0.6427	-0.3359	0.0623	0.168	-0.0212	0.206	2.4159	-0.6779	-0.2456	-0.7582	-0.1485	0.3343	1.5737	1.2144	0.4371	0.3216	0.326	0.0998	0.897
PDL1_qPCR	4.45708	4.72434	4.66942	4.47738	4.24745	4.43244	3.8302	4.78276	4.14132	4.33473	4.55937	4.25534	4.16525	3.65857	4.50042	3.90977	3.88091	4.26789	4.37991	4.66761	4.52783	4.42625	4.60765	4.35726	3.65721	3.99413	4.8242	4.8343	4.71758	4.43681	4.3504	4.54203	4.49073	4.5502	4.16726	4.37478	4.60386	4.51163	4.10619	4.21146
PDLIM7_NGS	1.1821	2.3215	2.2501	2.3345	2.6462	2.1494	1.5218	2.7455	1.9244	2.7847	3.1369	2.0499	2.4818	1.9869	2.3851	0.7705	0.8533	2.4982	2.2909	3.6937	1.9556	2.3954	2.3271	2.3208	0.65	2.3844	1.4686	2.7966	1.9658	2.0397	1.6973	1.9971	0.9735	2.6706	1.8328	1.9966	2.4478	2.7215	0.7845	1.7046
PGF_NGS	-0.5561	-0.5273	-0.278	-0.3122	-0.3919	-0.4155	-0.1872	-0.0178	-0.3954	-0.3582	-0.6384	-0.6436	-0.6002	-0.4587	-0.7748	-0.3978	-0.6759	0.0038	-0.4295	-0.0096	-0.7123	-1.004	0.2301	0.0821	-0.5954	-0.4739	0.0438	-0.1105	-0.8714	-0.4656	0.2256	-0.0602	-0.5279	-0.4104	-0.328	-0.1269	-0.515	-0.5223	-0.0194	-0.3677
PIK3AP1_NGS	2.4618	1.2062	3.4028	1.6441	2.1957	1.1791	2.3721	2.7523	2.0619	1.3564	2.3013	2.0931	1.8818	3.7254	3.8864	3.1926	2.5009	1.9509	2.2702	2.3084	2.3215	2.7843	2.652	1.8038	1.2261	1.5395	1.8983	1.685	1.6203	2.1362	2.2159	1.8634	0.6672	2.1428	1.6156	2.6655	2.6528	3.1498	3.574	3.8821
PKLR_NGS	2.3967	0.8639	1.7596	0.7286	1.5762	0.9004	1.9156	2.1209	1.3847	0.8388	1.5642	1.1743	1.1942	1.0537	1.7761	1.6369	0.5043	1.2348	1.1455	1.9835	1.652	2.3013	2.4478	2.8301	0.9507	1.3828	1.2606	1.2982	1.4798	2.1386	3.1462	1.6422	1.327	2.4343	1.8079	1.9593	0.8543	1.2463	3.3699	1.9487
PLA2G4A_NGS	0.2	1.1534	1.2997	0.8812	1.1928	0.7885	0.4679	1.026	0.4194	0.5278	0.8207	0.5303	0.6976	0.9825	0.6646	0.2756	0.456	0.7823	0.8645	1.2	0.8692	1.1982	0.8663	1.2112	0.3378	0.6765	0.857	1.323	0.4218	0.5604	0.7996	1.0468	0.2207	1.3059	0.6402	0.6187	1.0351	1.0673	0.5567	0.4597
PLAUR_NGS	0.073	0.4788	1.9005	0.0567	0.0825	-0.0505	-0.1169	0.8007	-0.0445	-0.342	0.8534	0.2889	0.643	1.2244	1.1297	0.5974	0.0487	0.1695	0.1875	0.9675	0.3786	0.806	0.4595	0.1921	0.5909	0.6653	0.6502	0.8479	-0.0609	0.172	0.3744	0.2832	-0.3569	-0.2424	0.6081	0.5559	0.6661	1.1766	1.1669	1.4004
PLXNA4_NGS	1.7049	2.3428	2.2288	2.636	2.3223	2.0961	2.5982	2.0705	1.9345	2.2305	1.7616	2.3303	2.0418	2.2636	1.6297	0.9363	1.0827	2.8304	2.4307	2.9735	2.0204	2.1518	2.0811	2.0856	1.0995	2.598	1.6625	2.4884	1.7069	1.7564	1.7741	2.3619	1.9492	2.8732	1.3147	2.3603	2.7771	2.4519	0.9657	1.463
PNLIPRP2_NGS	-8.8313	0.1941	1.6956	-8.4258	0.5065	-8.3751	-8.949	-8.3811	0.6354	-8.3136	1.5597	-8.8933	1.3049	-8.7507	1.2666	-8.1493	-8.4772	-8.2922	-8.3036	0.8158	-8.6954	-8.7318	-7.7761	-8.1203	-0.4311	-0.2725	1.845	1.6877	-8.8658	-8.4836	-8.6056	-8.6927	0.4961	0.6987	-8.8968	-8.5017	0.6869	0.3389	-8.5303	-8.6783
PNPT1_NGS	-0.8591	0.388	-1.8111	-0.4681	-1.393	-1.3574	6.2688	-0.086	2.4767	0.3191	-0.4126	1.9862	-0.644	1.1661	0.9943	0.421	-1.1354	0.0236	2.3803	0.1879	-0.9104	-0.1321	0.4732	1.8905	5.4046	5.5943	0.806	1.353	-0.1786	0.6254	0.9475	1.2548	0.4233	0.8691	-1.0421	-0.9356	0.3396	0.9305	-0.6495	0.3997
PON3_NGS	-0.2493	0.3927	0.4081	0.4686	-0.2643	-0.5685	-0.3923	-0.1066	0.008	0.148	0.533	0.5753	0.3681	-0.1868	0.2823	0.2611	0.3267	-0.1259	0.0741	0.4212	0.3776	0.3244	0.661	0.4711	0.1848	0.3345	0.5368	0.5487	0.2025	0.3782	0.4598	0.3712	0.2358	0.2643	0.1494	0.1015	0.5275	0.5139	0.4924	0.0394
PPP1R9B_NGS	1.3729	1.1225	1.5755	1.2645	1.6188	-0.0222	1.0079	1.4837	0.9422	1.6056	1.5863	1.0228	0.5725	2.0533	1.6931	1.256	1.0447	1.3215	1.1629	1.6247	1.6098	2.0011	2.2528	1.9489	0.56	0.4721	0.6349	0.9776	0.5466	1.1778	1.6826	1.3539	0.8258	2.007	1.5566	1.8248	1.3972	1.8553	1.8751	2.383
PRDX3_NGS	0.8268	0.6241	0.3901	-0.1743	1.0648	0.7591	0.8016	0.6068	-0.0708	0.9405	1.8113	1.6596	1.2478	-0.2569	0.7333	0.8451	0.3001	0.9462	0.4528	1.0603	0.8832	1.0345	1.6244	1.4257	0.6749	1.3257	0.5106	1.247	0.3137	0.6341	0.529	0.3472	0.3156	0.6974	0.7282	0.7388	0.9024	1.3023	0.2152	1.2312
PRDX5_NGS	-2.2963	-2.3357	-0.9963	-1.8069	-1.295	-2.0286	-1.8665	-0.7218	-2.2872	-2.0095	-1.2046	-1.3349	-1.5285	-0.4929	-1.1617	-2.6126	-1.7826	-1.4684	-2.0372	-1.0911	-1.2812	-0.628	-0.7505	-1.648	-2.8184	-2.4772	-1.6982	-1.6973	-1.8096	-1.4092	-1.6995	-1.5967	-3.6934	-1.3341	-2.1943	-1.0266	-1.293	-0.783	-0.7493	0.145
PREB_NGS	-0.3658	-1.1784	-0.4163	-0.3059	0.2401	-0.4725	-0.3391	-0.2009	0.4531	-0.7256	0.4535	0.0786	-1.1483	-0.8597	0.0239	-0.5259	0.0428	-0.8238	0.0147	-0.206	-0.1731	0.5214	0.2794	-0.7338	0.1963	-0.4563	-0.0961	0.546	-0.1833	-0.2977	-0.275	0.1994	-0.248	-0.3146	-0.4302	-0.5388	-0.0601	-0.3453	0.7844	-2.1064
PRELP_NGS	0.0699	0.4239	0.4858	0.5514	0.3699	0.4678	0.4101	0.113	0.354	0.3891	0.4326	0.1503	0.6598	0.0745	0.4475	-0.1002	0.5992	0.5099	0.376	0.8393	0.59	0.6882	0.5071	0.5683	0.3072	0.3394	0.5681	0.4623	0.0569	0.1211	0.4595	0.3239	0.2955	0.2258	0.2296	0.0145	0.1796	0.1356	0.0719	-0.5103
PRKAB1_NGS	0.263	0.3766	0.2311	0.4473	0.8565	-0.1429	0.0522	0.3027	1.4453	0.314	-0.0653	0.2241	0.3841	0.1167	-0.5913	-0.3429	-0.3384	-0.116	-0.2414	0.9654	-0.1165	-0.2324	-0.1404	0.5532	0.1866	-0.3965	-0.3834	-0.1829	-0.3246	0.2616	-0.3667	-0.303	-0.0124	0.6671	0.1777	0.24	0.8201	0.2282	-0.0015	-0.1517
PRKCQ_NGS	-0.3437	0.2053	-0.4172	0.2749	-0.3892	-0.8539	0.0281	-0.724	-0.3533	0.2354	0.2189	-0.1272	-0.7336	0.2181	-0.2268	0.4044	0.9606	-0.0587	-0.6242	-0.2137	-0.017	-0.7721	-0.3982	0.1699	0.4334	0.0039	0.1041	-0.6905	0.6575	-1.4943	-0.4577	0.3646	0.2467	-0.5013	0.7171	-0.1973	-0.498	-0.0499	0.5935	-0.525
PROK1_NGS	-0.6369	-1.9516	1.2508	-1.903	-1.0315	-1.321	-1.8052	-1.4221	-1.64	-1.9064	-2.033	-2.1355	-1.8491	-1.2398	-0.3263	-0.8181	-0.3979	-2.2061	-1.8425	-1.193	-1.7826	-1.344	-1.2056	-1.0092	-1.2982	-1.1714	-0.1713	-0.9152	0.0837	-0.2675	-1.629	-2.507	-1.3402	0.0245	-1.1072	-1.4045	-1.305	1.1381	-1.2642	-1.0227
PRSS8_NGS	-0.7891	-0.9409	0.1039	-0.3259	-0.5895	-0.2833	0.5703	-0.6486	-0.5101	-0.5767	0.2629	-1.0872	-1.0383	-0.9572	-1.0496	-0.9523	-1.1933	-0.8415	-0.3898	-0.4599	-0.6884	-0.5879	-0.3034	-0.3566	-0.8003	-0.779	0.1203	-0.0302	-1.006	-0.7596	-0.1296	-0.3738	-1.1133	-1.198	-0.5421	-0.3205	-0.3173	-0.4248	-0.0533	-0.8577
PSIP1_NGS	2.3158	1.2281	0.2632	-0.8321	1.2509	-0.9204	0.9972	0.4575	0.1406	-0.0872	-0.7503	0.0345	0.4053	0.5207	0.2196	-1	-0.6252	0.3252	-0.611	0.5209	2.6405	2.6736	-0.2019	-0.0153	-0.236	0.5896	0.6073	0.4133	-1.0773	0.4007	1.5172	0.9074	-0.6349	0.6222	0.0196	1.1301	0.1855	1.1285	1.342	2.1711
PSMG3_NGS	2.6475	0.8224	1.9087	1.0999	1.9411	0.2693	1.2321	2.5118	0.8334	0.5103	0.8163	0.9178	1.1786	1.6957	1.5492	1.3411	0.5219	1.1544	1.6134	1.8913	1.1101	1.8146	0.8318	1.8659	0.2741	1.2459	1.7714	1.3091	0.8846	1.9906	2.5277	0.9827	1.514	2.1762	1.0951	1.6932	1.4763	1.2057	2.7891	1.4049
PSPN_NGS	-1.4943	-2.2329	0.9813	-2.1412	-1.3741	-0.1595	-0.9535	1.3502	-2.0136	-2.3164	-2.065	-2.4981	-3.3454	0.1523	-0.4759	-2.3892	-0.4494	0.1662	0.3278	-1.699	-1.1127	-1.1931	-2.7943	-2.7876	0.79	0.5759	-0.6984	-0.6891	-2.1536	-1.7663	0.3212	-0.0692	1.1883	0.5278	-2.2308	-1.7952	-1.1169	-0.6279	-1.5348	-1.919
PTH1R_NGS	0.0908	-0.1682	-0.4243	0.5763	-0.6631	-0.1553	0.0117	0.1809	-0.6172	-0.0218	-0.3414	-0.5327	-0.5901	-0.1164	-0.1997	-0.0096	-0.6194	-0.1191	-0.6882	0.1522	-0.0498	-0.0806	0.1749	0.3512	2.2333	2.0468	0.4691	-1.3232	-0.0059	0.2016	-0.0566	0.0637	-0.0383	-0.6065	-0.5546	0.3441	0.5169	-0.2617	0.0656	-0.2133
PTPN6_NGS	-0.9776	-0.6045	0.3482	-0.7256	0.0974	-0.7885	-0.9016	0.146	-0.4699	-0.5336	0.2486	-0.6587	-0.9155	0.5082	0.075	-0.9657	-0.6806	-0.1775	-1.2827	-0.2645	-0.6541	0.2075	-0.1813	-0.0629	-1.4029	-1.1901	-0.9344	-0.8504	-1.1455	-0.7151	-0.5233	-0.7426	-1.3863	-0.2516	-0.8616	-0.6591	-0.228	0.2866	0.0467	0.2169
PTPRM_NGS	0.5482	0.0269	0.4915	0.6827	0.2266	-0.4091	0.7358	0.2508	0.5205	-0.3856	-0.4127	-0.4848	-0.3098	0.0525	0.2078	-0.2844	-0.5643	-0.364	0.6659	0.4736	-0.5239	-0.8543	-0.2079	-0.0628	-0.4649	-0.6233	-0.4444	-0.1244	-0.5944	0.0322	-0.112	-0.0399	0.2031	-0.4408	-0.5343	-0.0913	-0.1048	-0.224	-0.5582	-0.5528
PTX3_NGS	0.1059	-1.33	0.2998	0.4285	-0.4962	-0.6988	-0.3369	0.3492	0.0419	-0.06	0.412	0.0179	-0.0528	0.8434	0.4072	0.4156	0.2293	-0.6848	-0.2955	0.6764	0.1611	0.4724	0.2173	0.6198	0.4632	0.3893	1.1898	1.159	0.2688	-1.3249	-0.0889	-0.2257	0.2269	-0.4155	0.1603	0.4658	0.4268	0.5523	0.6924	1.1833
RAB37_NGS	0.0125	0.3061	1.1045	0.4358	-0.2448	0.4255	5.2124	0.6391	2.3491	0.5575	-0.908	1.3313	0.1882	1.3295	1.3306	1.3235	-0.2144	0.2316	3.004	0.5508	-0.1607	0.4374	0.292	1.402	4.2334	4.2287	0.6161	0.4742	0.7639	0.9691	0.6803	1.3608	0.791	1.1695	0.3764	0.3397	0.8365	0.7044	0.3765	-0.1098
RAB6A_NGS	-1.6232	-1.6263	-1.3378	-0.243	-2.5066	-1.7761	-1.1326	-1.428	-1.187	-1.2614	-1.3423	-1.0791	-1.2553	-1.5421	-1.1455	-1.7854	-1.2511	-1.4691	-0.5441	-0.8394	-0.7455	-1.0051	-0.7423	-0.8288	-1.9483	-1.5297	-1.3163	-1.5547	-1.4848	-1.5789	-0.8278	-0.8918	-0.6851	-1.3843	-0.5257	-1.165	-1.3002	-1.896	-1.0961	-0.8912
RABGAP1L_NGS	1.2254	0.1849	0.5385	0.4475	1.054	0.8204	0.2603	-0.1192	0.0063	0.3061	0.3974	0.6279	0.3167	0.612	0.2376	0.752	-0.2738	0.6764	0.2932	0.7033	0.2369	0.7832	0.3012	0.5637	1.0527	0.4854	0.7155	0.5834	-0.1306	0.1173	0.7636	0.2012	0.4018	1.0073	-0.0301	0.6013	0.5708	1.1284	0.6248	0.4801
REG4_NGS	-0.632	-1.1385	1.5686	-0.4293	-0.215	0.1552	-0.4309	0.0063	-0.9992	-0.576	0.2455	0.6021	-0.462	0.1017	1.0022	-1.4464	-0.1618	-0.653	-0.131	-0.0306	0.0071	0.283	0.8008	0.9308	-0.8592	-0.3904	0.5214	0.8029	0.1026	0.1508	0.0872	0.0551	-1.1405	-1.1821	0.0572	0.2717	-0.0109	0.1606	0.0345	-0.2175
RGS8_NGS	-1.6414	-0.82	0.3282	-0.6806	-0.6511	-1.0235	-0.9571	-1.112	0.0698	-0.1868	1.5998	-0.9348	-0.58	-0.2682	-0.108	-0.7531	-0.3881	-0.0804	-0.6476	-0.279	1.0989	0.8975	-2.003	-0.5316	-0.7159	-0.4343	-0.3089	-0.147	-2.0715	0.0648	0.2973	-0.6603	-0.1673	-0.1491	-0.302	-0.1563	-1.0731	-0.506	-0.5261	-1.2003
ROBO1_NGS	-0.5287	0.0415	0.4083	0.1857	-0.5722	-0.0375	-0.1045	0.1128	-0.053	-0.5147	-0.0074	0.1309	-0.3154	0.1399	-0.0742	-0.0794	-0.3074	0.3226	-0.0931	0.1566	-0.5843	-0.7218	-0.4915	-0.4338	-0.7025	-0.5577	-0.3396	-0.4947	-0.1431	-0.2433	-0.3402	-0.5122	-0.4472	-0.5174	-0.6785	-0.7586	-0.3573	-0.4796	-0.4278	-1.1672
SAMD9L_NGS	1.251	0.1336	1.7192	-0.055	-0.0636	-0.4921	0.6087	1.1821	0.3947	-0.2155	0.6897	0.601	0.2006	1.645	1.3604	-0.3886	1.2351	0.118	0.4279	0.3258	0.7241	0.8971	0.6022	0.318	-1.8695	-0.4473	0.3639	0.4955	-0.772	-0.1632	0.1233	-0.729	-0.2165	0.9545	0.2805	0.4241	0.6954	0.8006	-0.6741	-0.1285
SCF_qPCR	8.94388	9.02637	9.16843	9.41318	9.1722	9.12736	9.1522	9.01497	9.05272	8.50338	9.53579	8.38599	9.26911	8.7467	9.16033	8.97258	8.59025	9.09067	8.75791	9.44864	8.9112	9.17724	9.59029	9.39721	9.1726	9.29942	9.10381	9.12106	9.13851	9.14804	9.37279	9.4144	9.28972	9.36347	8.80304	8.89372	9.07342	9.23777	9.20815	9.33384
SCG3_NGS	-0.0692	0.33	0.9946	1.4381	0.16	0.2589	-0.1791	0.7201	0.4907	1.1704	0.9416	1.0729	1.0556	0.1296	0.7796	1.4594	0.8749	0.793	0.693	0.6545	0.8508	0.7695	1.1622	1.3802	0.8498	0.9091	2.1763	1.9669	1.1248	1.1849	1.2296	0.84	1.5478	1.4302	1.2152	0.8328	2.0854	1.9798	1.7117	0.8793
SCGB1A1_NGS	0.4783	0.0855	-0.1417	0.2988	-0.8396	-0.0843	0.4536	0.2976	0.3841	0.5009	0.2502	0.375	0.4786	-0.5085	0.5292	0.4459	0.1795	-0.2769	0.0593	0.1052	-1.0784	-0.8679	1.7335	1.652	0.1612	0.3791	0.0863	0.0464	-0.3475	0.117	0.3349	0.1355	0.0333	-0.1777	0.3712	0.0307	0.1927	-0.3406	0.5609	-0.4628
SCGB3A2_NGS	-1.4457	-0.5733	5.6157	0.3281	-2.2958	-0.0102	-0.6424	-0.5646	-1.4492	0.8142	1.145	0.28	0.287	-1.0328	-1.4849	-0.3774	-0.0377	-1.2277	-1.0742	0.0552	0.3277	0.9708	1.8362	1.6767	-1.1458	-0.8651	0.4729	0.6901	-2.3449	-1.5771	0.4084	0.8702	0.5365	0.7269	0.6698	0.3884	-0.2976	-0.212	-0.6915	-1.2664
SCGN_NGS	0.3026	-0.154	0.5656	0.0363	0.4112	-0.2204	-0.3832	0.5698	-0.19	0.7986	1.0455	0.3373	0.0121	-0.275	0.6077	0.7187	-0.7112	-0.3376	-0.2681	0.6284	0.0831	0.4074	0.373	0.8911	0.508	0.8131	0.6424	0.7668	0.1049	-0.0244	0.0852	0.6877	0.2082	0.4602	-0.2648	-0.4144	-0.003	0.516	0.7001	-0.278
SCRN1_NGS	-6.4517	-0.8109	0.0524	0.146	-1.4545	-0.3716	0.0995	-0.5402	0.1552	-0.2676	-0.7542	-0.341	-0.0421	-1.5752	0.2983	-1.1474	0.0766	0.5055	-0.7151	-0.0692	-0.7281	-0.6378	-0.8992	0.0265	-1.5842	-1.765	-0.0863	-0.4597	-0.7995	-0.5163	0.513	-0.2759	0.2781	-2.4597	-0.4786	-0.2562	0.4107	0.9562	-0.8279	-0.3885
SELPLG_NGS	-1.7266	-0.2927	-0.2747	-0.5966	-0.7048	-0.5058	0.0568	-0.3866	-0.3256	-0.6518	-0.6586	-0.6552	-0.4771	-0.1131	-0.6122	-0.5083	-0.3398	-0.3178	-0.2401	-0.0195	-0.8607	-0.5476	-0.2398	-0.2354	-0.6333	-0.7913	-0.8086	-0.8726	-0.5561	-0.666	-0.3205	-0.1781	-0.4218	-1.1163	-0.3761	-0.0761	-0.9827	-0.84	-0.6584	-1.248
SERPINB8_NGS	1.6172	0.4734	1.6688	0.9867	1.6032	0.6806	0.4861	1.7147	0.015	0.0395	0.359	0.8189	0.3592	2.1357	1.6929	1.3342	1.1958	0.6995	0.8418	1.0187	1.5056	2.0942	0.8912	0.4658	0.0434	0.0208	1.0306	0.5184	-0.3919	0.4449	1.4812	0.6296	-0.2518	0.5014	0.1713	0.4853	1.3673	1.8172	1.7655	1.9392
SH2D1A_NGS	-0.0173	-0.3519	0.6609	-0.2546	1.5898	-0.7478	0.3005	1.0824	0.281	-0.0649	-0.2268	1.7107	-0.3421	-0.7698	-0.2213	-0.2944	-0.4218	0.4433	-0.3031	0.7048	-1.1646	-0.2974	0.074	0.6001	-0.716	-0.6412	-0.8901	-1.2302	-1.1287	-1.1405	0.2627	0.0281	-0.6561	-0.3729	-0.2093	-0.3437	0.0409	-0.2736	0.5467	-0.4494
SHMT1_NGS	0.5835	0.577	0.415	-0.6228	-0.3566	-0.29	1.4875	0.4796	1.0734	-0.3071	1.325	-0.3682	0.5703	-0.6047	-0.2809	-0.255	-0.1838	1.594	-0.1966	-0.1002	0.2063	0.2852	3.5461	3.4935	-0.7256	0.1432	-0.6016	0.4197	-1.0821	-0.8359	0.695	0.4229	-0.0741	1.0779	-0.2845	-0.3769	0.6415	0.7753	0.8426	2.2085
SIGLEC1_NGS	0.0982	-1.7829	0.5975	-0.0366	-0.1754	-0.3255	-0.8666	0.5263	-0.8989	-1.6585	-0.6247	0.0883	-0.6885	-0.4215	-0.5335	-0.417	-0.0611	-0.3063	-0.2534	-0.5405	-1.1971	-0.7528	-0.6814	-0.6648	-1.4796	-1.268	-0.6901	-0.5712	-0.8259	-0.5479	-1.3785	-1.267	-1.2325	-1.5279	-0.8997	-0.8229	-0.9001	-1.0901	-0.8406	-1.6121
SIGLEC10_NGS	-0.124	-0.7742	0.1431	0.3007	0.3117	-0.3784	-0.3571	0.7531	-0.3833	-0.1469	-0.499	-0.1624	-0.2876	-0.4308	0.0384	-0.4162	-0.3916	-0.0078	-0.0406	-0.0645	-0.6064	-0.5551	-0.2521	-0.1739	-0.2482	-0.5994	-0.0282	0.0161	-0.1424	0.2205	-1.0084	-1.0786	-0.4977	-1.0828	-0.6892	-0.5683	-0.6848	-0.6261	-0.2904	-0.4894
SIRPB1_NGS	0.0531	-0.7546	0.3506	-0.3199	-0.2408	-0.5094	-0.8529	0.7987	-0.2129	-0.7001	-0.4844	-0.1112	-0.445	-0.0839	-0.0565	-0.2234	-0.2539	-0.2078	-0.2365	-0.1784	-0.1915	-0.4435	0.436	0.4586	-0.5423	-0.7509	0.2995	0.2412	-0.2551	-0.1729	-0.6019	-0.6318	-0.8984	-0.8342	-0.1461	-0.3114	0.1176	0.3565	0.2702	-0.5956
SIRT2_qPCR	2.25502	1.7009	2.86598	2.08749	2.65953	1.75071	1.63954	2.84218	1.59545	2.07262	2.13553	1.79502	2.47659	2.42304	2.47812	1.692	1.49433	2.25186	1.954	2.50232	2.22121	2.55454	2.4479	2.43533	0.99868	1.66557	2.03597	2.52941	2.46098	2.31906	2.24917	1.67797	1.39971	2.93318	1.84686	2.35311	2.18154	2.42021	2.94179	2.92225
SIT1_NGS	-0.6079	-0.2763	-0.778	-0.4941	-0.3193	-0.271	-0.2299	-0.3336	-0.218	-0.0342	-0.1406	0.226	-0.269	-0.0867	-0.3711	0.6731	-0.2162	0.1104	0.0911	0.1336	-0.2061	-0.664	-0.7525	0.0555	-0.4694	0.2453	-0.4568	-0.9164	-0.2451	-0.2311	-0.1818	-0.4632	-0.4755	-0.3453	-0.1606	-0.2157	-0.008	-0.513	-0.2721	-0.7439
SKAP2_NGS	1.1804	2.097	2.0127	2.319	2.4805	1.5693	1.2867	2.3753	1.51	2.1939	1.9417	1.4421	2.0704	2.7261	2.3031	0.7802	1.3208	1.9996	2.2247	3.3241	1.9284	2.0207	1.9465	1.9476	0.4182	2.0021	1.0826	2.4191	1.8385	1.9945	1.1847	1.4748	1.3311	2.8378	1.3706	1.5264	2.2939	2.3493	0.9419	1.6486
SLAMF1_NGS	0.6486	0.1724	0.9656	0.4697	-0.7034	1.3657	0.3665	-0.0193	0.739	1.4134	-4.5435	0.3761	0.9246	0.5897	0.537	1.8593	-0.959	-0.1901	-0.4664	0.7796	1.0697	-0.9183	-0.9303	-8.9113	-0.6711	1.3238	1.3895	1.0306	0.7494	-0.9384	-1.0815	-1.1141	0.8962	1.276	-0.5013	-1.0053	1.1803	0.0337	0.4695	0.3847
SLAMF1_qPCR	1.41582	1.54649	1.30806	1.1463	1.35577	1.28259	1.17011	1.46068	1.85317	1.30606	1.48732	1.66718	1.15171	1.03386	1.47629	3.22766	1.61415	1.11988	0.66419	1.63224	0.48986	0.9171	1.0756	1.13014	0.92418	1.13414	0.98254	0.78821	1.25221	1.10308	0.93078	0.53208	0.98909	0.7994	0.88476	1.15284	1.33583	1.25633	0.91532	2.16006
SLAMF7_NGS	0.1201	-1.2674	0.4494	0.5911	1.765	-0.1937	-2.0321	0.1574	0.3049	0.3433	-0.6904	0.2495	-0.4087	0.1788	0.6295	0.6505	-0.5369	-0.8737	-0.7234	-0.5188	-1.2997	-1.4716	-0.3865	-0.7381	-1.8405	-1.3847	-1.0186	-0.7345	-0.636	-0.836	-2.2493	-1.5494	0.0396	-0.5104	-1.879	-0.8089	-0.6937	-0.741	-2.0893	-2.1217
SLC39A5_NGS	-0.6952	-0.9732	-1.7189	-1.1625	-0.1285	-0.968	-0.2516	-0.2223	-1.1204	-0.6419	-0.8609	-0.5094	-1.3499	-1.4374	-1.3129	-2.5753	-1.5279	-0.8233	-0.403	-0.2228	-0.3836	-1.3396	0.2769	0.2485	-1.6443	-0.6234	0.3421	-0.1597	-2.042	-0.7107	-0.1967	-0.0403	-1.6593	-2.5104	-0.6995	-0.2322	-0.877	-0.7509	0.3076	-0.0341
SMOC2_NGS	-1.3742	-1.1773	-0.0177	0.0511	-0.6609	-0.3063	-0.3617	-0.7694	-0.3162	-1.3214	-0.5142	-0.5747	0.1007	-0.6681	-0.5177	-1.1173	-0.9419	0.0867	-0.9551	0.158	-0.8456	-0.7744	0.3648	0.3672	-1.1443	-0.8704	-0.0712	-0.2892	-1.3487	-1.0498	-0.4854	-0.6745	-0.9845	-0.927	-0.8428	-1.1318	0.3584	0.4469	-0.9149	-2.0522
SMPDL3A_NGS	-0.4578	-0.3017	0.8368	-0.1085	-0.4789	-0.8425	-0.0643	-0.5176	-0.435	0.9901	-0.1226	0.1542	-0.4291	-0.8156	0.6139	-1.8927	0.2051	-0.3202	-0.3642	-0.4216	1.0612	0.9011	-0.0889	-0.1471	0.2025	-0.5646	0.7347	0.4067	0.5825	0.4861	-0.1893	-0.6386	0.7083	0.55	-1.0541	-0.6415	1.0264	0.4385	0.5207	-0.0883
SPINK4_NGS	-0.9721	-1.958	-0.634	-0.3669	-0.5989	-1.4964	-0.9933	-1.1466	-2.0282	-0.7435	-0.6946	-0.3463	-1.0842	-1.6181	-1.0882	-1.4093	-1.6069	-0.7491	-1.2384	-0.0332	-1.3832	-1.207	-0.1174	0.4796	-1.6494	-2.0678	1.9448	1.9297	-0.2705	-0.0699	-1.0048	-0.8952	-1.546	-1.7976	-0.1535	-0.2344	-0.0953	-0.3146	-0.6321	-0.8429
SPINT2_NGS	0.3248	0.6674	0.7715	0.5636	0.7981	0.6054	0.2229	0.821	0.3116	0.568	0.5543	0.747	0.5763	0.4047	0.7044	0.1966	0.2939	0.5555	0.1811	1.0359	0.2743	0.4301	0.8645	0.9393	0.1992	0.2574	1.1158	1.2515	0.1508	0.2986	0.6021	0.4058	0.4947	0.7299	0.8126	0.571	0.917	0.8396	0.7085	-0.0583
SPON1_NGS	-1.1357	-0.6745	0.2239	0.1948	-0.7642	-0.1045	-0.4573	-0.3038	-0.8229	-1.4214	-0.3037	-0.3801	-0.3039	-1.1966	-0.4917	-1.2621	-0.2771	-0.2863	-1.0219	0.4952	-0.588	-0.0449	0.929	0.7859	-0.1841	0.0176	0.6465	0.5568	-0.4097	-0.4955	0.57	0.1015	0.0829	-0.1934	0.528	0.3245	0.159	0.2154	0.2587	-0.6591
SPRY2_NGS	0.0554	0.2592	-0.1706	-1.5302	0.1502	0.0339	-0.6126	0.3476	0.5945	-0.1	-0.1233	0.3987	0.1483	-0.7968	-0.087	0.0026	0.0981	0.6618	0.3053	-0.8505	0.6279	-0.0008	0.3254	0.7897	-0.1095	0.3967	-0.0583	-0.1612	-0.173	0.2791	0.0046	-0.3255	0.2346	0.8482	-0.254	-0.1437	0.765	0.5523	-0.1897	0.333
SRPK2_NGS	-0.2403	-0.0103	0.9927	-0.2542	0.1736	-0.0641	0.2934	1.071	0.151	-0.0529	0.4896	0.3738	0.5923	1.7485	1.1389	0.1842	0.7736	0.0007	0.1701	0.5977	0.1944	0.9043	1.2662	1.9967	-0.0448	-0.4749	0.5478	0.137	-0.4752	0.1422	0.6095	-0.1095	-0.3776	0.8621	0.1652	0.6512	0.302	0.482	0.8767	1.3809
ST1A1_qPCR	1.84421	2.00097	2.57603	2.12848	3.03376	2.16925	2.98648	2.065	3.59035	1.6501	2.75908	2.20744	2.24161	2.58383	1.74307	2.42132	1.39288	2.54395	2.29376	3.27132	1.87711	2.25724	2.31339	2.25628	0.96529	2.60869	1.64419	2.40899	2.14499	2.3556	1.64097	1.9333	1.62934	3.17806	2.2644	2.98829	3.42362	3.1192	1.09176	1.84031
STAMBP_qPCR	3.70469	3.18284	3.779	2.86776	3.77399	3.26442	3.12106	3.67957	3.07263	3.07399	3.55786	3.01874	3.06899	3.22435	3.57642	3.04262	3.01942	3.17393	3.07329	3.60521	3.02993	3.65873	3.55204	3.77581	2.49581	2.86291	3.15794	3.22511	3.29323	3.37978	3.60047	3.17934	2.92816	3.88466	3.16824	3.54628	3.54347	3.69747	3.74072	3.68323
STX8_NGS	-0.3345	0.9118	0.5895	0.9669	1.2209	0.725	0.0102	1.3734	-0.0691	0.957	0.1269	0.7844	1.1172	0.8279	0.7285	-0.0814	-1.0376	1.0208	0.4639	1.2939	0.5542	1.3685	0.7869	1.1093	-0.1252	0.5369	0.1513	0.3663	0.4451	0.2116	0.884	-0.016	0.3026	1.1962	0.1377	0.8544	0.7512	0.8351	-0.226	0.6358
SULT2A1_NGS	-1.7047	-2.8893	-1.6364	-1.8932	-1.8194	-1.9693	-1.0419	-1.253	-1.1381	-2.0583	-0.6465	-1.4133	-0.9845	-2.3109	-1.6399	-1.4292	-2.2599	-1.9901	-1.3387	-2.1141	-1.4626	-2.382	0.1105	0.0115	-2.1373	-2.186	-1.407	-1.3822	-1.8109	-1.4465	-1.8217	-1.701	-1.2673	-1.6965	-1.314	-1.2136	-1.6353	-1.5162	-1.7879	1.3934
TANK_NGS	-0.0119	0.8216	0.9188	1.0709	0.7162	0.1891	-0.8636	2.0395	0.6722	1.1813	-0.3287	0.9308	0.689	1.2864	1.3268	0.5262	0.1943	0.3085	0.7456	0.3747	0.5694	0.5462	1.4526	0.5367	0.374	0.0268	-0.0985	0.2602	-0.1243	0.6535	-0.2932	0.2238	0.4615	1.2124	0.7388	0.3729	0.7561	0.6975	2.1806	1.514
TBC1D5_NGS	2.5647	2.6717	2.9854	3.306	2.8223	2.6628	2.7766	3.3611	2.6853	3.0912	2.8418	2.8071	3.186	3.2625	2.5763	1.9117	1.8254	3.2742	3.0681	3.6796	2.5403	3.0197	2.7996	2.6404	1.9173	3.2471	2.2682	3.4924	2.6213	2.6391	2.455	2.3631	2.5377	3.4464	2.2704	2.8337	3.3178	3.5534	2.0252	2.3726
TFF2_NGS	-0.1672	-0.51	0.6588	0.4871	-0.9315	-0.4972	-0.9791	0.5376	-0.3459	-1.412	0.6868	0.1905	-0.6178	-1.2853	0.1018	-0.733	-0.5693	-0.1511	-0.0482	-0.5747	0.9464	0.8856	-0.2662	-0.1986	-0.2339	-0.0282	1.7657	1.7262	0.7729	0.5778	0.7445	0.4289	0.0149	-0.0591	0.067	-0.054	1.1047	0.9621	-0.0637	-0.9879
TGFA_NGS	-0.3947	-0.0018	0.6441	-0.5645	-0.2758	-0.9064	-0.6303	0.1753	0.4458	-0.4998	0.2325	1.1009	0.3588	0.8312	1.0179	0.5144	-0.5891	-0.3863	0.0554	0.7001	-0.3489	0.8518	-0.3007	-0.967	-0.8699	-0.3431	0.3975	0.7886	-1.1498	-0.9708	-0.3808	-0.1092	-0.9326	-0.6248	0.0969	0.4276	0.3464	1.4906	1.2781	2.4635
TGFalpha_qPCR	2.56564	2.8329	3.68649	2.20399	2.10855	1.7996	2.2848	2.87382	2.43414	2.08451	2.89393	3.05861	2.98536	3.38449	3.68751	2.94563	2.00577	2.17512	2.33582	3.1205	2.90239	3.33277	2.50484	1.88442	1.94965	2.04213	3.01028	3.16609	2.43052	2.24169	2.07992	2.26566	2.2975	2.46456	2.71657	3.12922	2.89602	3.85244	3.79433	5.03806
TGFB1_NGS	0.2331	0.1314	0.5736	0.3099	0.6154	0.1732	-0.147	0.68	0.1229	-0.2075	0.1342	-0.1346	-0.1166	-0.3749	0.039	-1.1966	0.1052	0.1678	0.4304	0.5071	0.2597	0.4555	0.6882	0.3931	-0.1793	0.0882	0.7259	0.873	-0.181	0.1652	0.2676	-0.045	0.3072	0.3241	-0.0954	0.1966	0.619	0.3532	0.1423	-0.3116
TIMP3_NGS	3.0739	1.3304	1.1363	2.6448	1.3141	1.7836	3.3001	3.0792	1.4137	0.2354	1.9441	1.582	1.9939	2.6071	2.2399	1.5755	0.9643	2.5949	2.6901	5.5347	0.9901	1.1063	1.3124	1.8385	0.7268	0.7217	2.1726	4.1744	1.6705	2.4643	-0.1021	0.3373	1.312	2.2352	2.1987	1.165	2.4596	2.5816	2.167	3.1827
TLR3_NGS	0.2352	-0.1166	-0.0107	0.1049	-1.3529	-0.3122	0.7118	0.4197	-0.3274	0.0524	-1.4493	-1.3589	-1.5627	-2.4869	-2.3242	-0.2792	0.3186	-1.7527	0.6019	-0.4264	-0.3307	-0.6228	-1.6215	-1.266	-1.7011	-1.4623	-0.536	-0.4709	0.1524	0.5074	-1.3419	-1.6225	-0.7004	-0.8037	-1.3023	-1.2908	-1.6384	-1.6502	-0.8871	-1.3798
TNF_NGS	1.9627	0.6393	1.4096	0.1132	2.0611	0.6706	0.635	1.3989	0.8179	-0.0677	0.8949	0.9092	0.0562	0.8892	0.5129	0.558	0.1829	0.3551	0.0431	1.0983	0.2212	0.1446	0.4227	0.8699	0.0471	0.7325	0.3226	0.1909	-0.2497	-0.8103	0.4208	0.6953	-0.6644	0.3785	0.1147	-0.2689	0.7622	-0.0648	0.3965	0.4498
TNF_qPCR	3.15245	1.7883	2.41607	1.46215	3.35177	1.66066	1.53485	2.44941	1.6959	1.5602	1.98319	1.70353	1.31765	1.10597	1.75904	1.09472	1.25317	1.46017	1.27487	1.7112	1.0693	1.21624	1.59242	1.51711	0.99759	1.02974	1.52844	1.44357	0.94776	1.01118	1.14529	1.65022	1.03807	0.68092	1.05386	1.41782	1.48501	1.09179	1.31655	1.314
TNFAIP8_NGS	-0.2016	-0.4049	0.0746	-0.1796	0.1927	-0.3168	0.2728	-0.6971	-0.4916	0.4349	-0.8206	0.365	0.445	0.2002	0.5754	0.1685	0.0922	0.0754	-0.7791	0.4422	0.7519	0.4811	0.4115	-0.338	0.2753	-0.4249	-0.0374	-0.4723	-0.8416	-1.2638	-0.5611	0.0704	0.9837	0.0903	-0.5296	-0.0345	0.4965	0.2891	-0.0288	0.119
TNFB_qPCR	4.79134	4.69702	4.67782	4.253	4.26501	4.07297	4.04618	4.30302	4.31702	4.11716	4.29475	4.45818	4.18023	3.09243	4.30428	4.49362	4.22422	4.06808	4.35655	4.80727	3.44784	3.45592	3.96343	3.9357	3.73245	3.84357	3.27131	3.15477	2.79315	2.84383	4.36168	4.30071	4.25534	4.12547	3.78037	3.68671	4.16734	3.61088	3.6837	3.39044
TNFRSF11A_NGS	-0.2517	-0.2189	0.1115	0.0762	0.8772	0.2808	-0.4446	1.0713	-0.6391	-1.1182	-0.3742	0.2762	-0.3558	-0.828	-0.0383	-0.9557	-0.715	0.2465	-0.2715	0.1904	-0.6433	-0.5662	0.0517	-0.0364	-0.9806	-0.9702	0.417	0.2712	-0.9716	-0.6448	-0.1702	-0.4063	-1.2138	-1.4472	-0.0627	0.2728	0.303	0.3723	0.3031	-0.1751
TNFRSF11B_NGS	-0.8425	-0.5412	0.1091	0.3203	-0.6876	-0.2678	-0.2877	-0.6145	-0.1027	-0.8087	-0.0442	-0.3451	-0.7601	-0.3288	-0.242	-0.8552	-0.3569	-0.478	-0.5033	-0.4115	-0.7325	-0.3517	-0.2308	-0.2489	-0.341	-0.2164	-0.2106	-0.1715	-0.179	-0.0181	0.0379	-0.1312	-0.2463	-0.2384	-0.4264	-0.0901	-0.3788	-0.754	-0.5009	-1.2284
TNFRSF13B_NGS	-0.8088	-0.5264	0.2423	-0.3562	-0.1004	-0.219	-0.6862	0.2052	-0.0368	-0.2641	-0.333	-0.3443	-0.4925	0.137	-0.0995	-0.4329	-0.6464	-0.49	-0.8094	-0.3047	-1.2632	-1.248	0.0564	0.037	-1.0595	-1.1595	-0.4168	-0.386	-1.1136	-1.1312	-0.8731	-1.207	-0.7551	-0.9118	-1.3235	-1.6705	-0.7195	-0.776	-1.3803	-2.2093
TNFRSF13C_NGS	0.0511	0.0496	0.4851	-0.0735	-0.1385	-0.1692	0.2596	-0.1206	-0.2662	0.7055	-0.0966	0.0933	-0.7645	-0.4357	0.1217	-0.5589	-0.6092	0.1653	-0.7905	0.6565	-0.4427	-0.4333	-0.3501	0.6598	-0.432	-0.9556	-0.5028	-0.2337	-0.4225	-1.039	-0.2656	-1.2634	-0.2342	-0.8548	-1.2795	-0.9762	-0.4957	-0.8494	-0.4442	-1.6247
TNFRSF14_NGS	-0.0945	0.0647	0.5264	0.1137	0.4721	0.1176	-0.2976	0.783	-0.1724	-0.2062	0.2497	0.0977	0.1827	-0.0831	0.1314	-0.2825	0.0095	0.3183	0.0075	0.4425	-0.0835	-0.1733	0.4131	0.4309	-0.4147	-0.3052	0.6686	0.577	-0.2034	-0.0457	0.0224	-0.0561	-0.463	0.0366	0.171	-0.0583	0.2852	0.2976	0.0736	-0.5211
TNFRSF4_NGS	-0.15	-0.524	0.4531	0.0238	0.5349	-0.1965	-0.6903	0.917	-0.2217	-0.9797	-0.653	-0.0185	-0.8798	-1.1339	-0.3046	-1.0719	-0.9876	0.1034	-0.7349	-0.2255	-1.1213	-1.4523	-0.2697	-0.608	-1.6347	-1.5408	-0.5393	-0.5792	-1.2928	-0.7987	-0.4095	-0.6949	-1.5497	-1.6166	-0.9204	-0.8785	-0.378	-1.1147	-1.2724	-1.8102
TNFRSF9_qPCR	5.99152	6.90252	6.2334	5.6801	6.04603	6.10739	5.42152	6.63003	5.4727	5.95482	6.33799	5.95819	5.42165	5.32887	5.55079	5.49633	4.9226	5.88633	4.9562	5.88359	4.35233	4.46111	5.87042	5.65152	4.66571	4.58979	4.78366	4.68461	4.98144	4.82342	5.56541	5.69145	4.97912	4.55406	4.59619	4.5564	5.46658	4.7423	5.06545	4.72951
TNFSF10_NGS	0.2214	0.2799	0.4985	-0.1952	0.0567	-0.0516	0.205	0.586	0.3378	-0.3099	-0.197	0.0464	-0.6325	0.2317	-0.1961	-0.2514	0.1118	0.1537	-0.3868	0.4042	-0.3944	-0.2345	0.4532	0.5547	-0.1681	0.0035	0.4083	0.2632	-0.1936	0.3721	0.7013	0.3912	-0.2519	-0.3459	0.3354	0.0891	-0.1375	-0.1892	0.4141	-0.611
TNFSF11_NGS	0.3517	0.1807	0.4135	-0.7734	0.0651	-0.2768	-0.1114	0.9281	0.2902	0.8656	-0.947	-0.1223	-0.0082	0.579	-0.1516	1.1863	-0.1902	1.2973	-0.8588	1.2625	0.235	0.1844	0.2221	-0.0127	0.0538	0.5436	0.0531	1.2832	-0.7683	-0.5678	0.2614	-0.2402	-0.7663	-0.7829	0.9048	0.5088	-0.5553	-0.097	0.3352	-0.5823
TNFSF12_NGS	-0.7202	-0.335	-0.1746	0.3818	-0.8428	-0.2917	-1.0925	-0.3206	-0.4238	-0.5807	-0.172	-0.8249	-0.2588	-0.242	-0.392	-0.6101	0.1252	-0.8683	-0.6282	0.0683	-1.1238	-0.7066	-0.7015	-0.2126	-0.561	-0.2556	-0.4879	-0.1915	-0.3047	-0.1715	-0.3276	-0.5212	-0.3448	-0.0198	-0.747	-0.692	0.1009	-0.2298	0.0185	-0.9428
TNFSF13_NGS	0.0227	0.0293	0.4971	0.4976	-0.1104	0.5751	-0.0142	0.1478	0.3154	-0.295	0.5977	-0.2769	0.2924	-0.3432	-0.1794	-0.2521	0.6108	0.2019	-0.001	0.7428	0.1488	0.3437	0.2629	0.4289	0.1581	0.3151	0.0072	0.2278	0.0104	0.0524	0.4409	0.2277	-0.2221	-0.1759	0.58	0.246	0.2601	0.3468	0.3023	-0.2601
TNFSF14_qPCR	4.99272	5.40377	6.01883	4.35185	4.25818	3.79832	4.5038	5.35941	4.56568	4.54464	5.61372	4.96089	5.25829	6.28415	6.20935	5.8959	4.71634	4.72666	4.06182	5.92879	4.79639	5.26596	4.17016	3.45708	3.71554	4.13001	5.05529	5.57004	4.55269	4.69776	3.84729	4.21352	3.88984	4.64222	3.93424	4.42622	5.60887	6.30868	5.84452	6.6478
TPP1_NGS	-0.8333	-0.8295	0.4679	-0.6816	-0.54	-0.6535	-0.4015	-0.4392	0.1938	-0.2745	-0.4287	-1.0398	-1.0329	-0.6053	-0.786	-0.9103	-0.8247	-0.4041	-0.3987	-0.1225	-0.8084	-0.7544	-0.6035	-0.7417	-0.9224	-1.0553	-0.2979	-0.6043	-0.6912	-0.6203	-0.46	-0.7545	-0.4552	-0.4322	-0.5979	-0.8437	-0.7334	-0.406	-1.2767	-1.7517
TPSAB1_NGS	0.4499	0.5774	0.4205	-0.3277	0.8528	-0.2859	0.2673	-0.2313	0.3517	-0.6376	0.3636	-2.8733	0.2617	-0.6157	-0.9465	-0.5714	-4.1703	0.5088	-4.1007	0.5294	-1.4358	-1.4898	-0.6488	-0.881	-0.9882	-1.008	0.1946	0.0184	-1.2244	-1.0691	0.8938	0.547	-0.5299	-0.8808	-0.1803	-0.1063	0.157	-0.0116	-0.8495	-1.3194
TPT1_NGS	0.3385	0.001	0.6184	0.8292	2.216	9.4846	1.6211	0.2653	-0.2637	0.7138	0.7494	-0.0217	-0.6197	0.1212	0.7295	-0.4014	0.3836	0.2929	0.8074	0.944	-0.0106	0.4303	0.8973	0.6343	-0.6404	0.6106	-0.2177	-0.1184	-0.8172	0.216	0.1942	0.2723	0.5411	-0.9749	0.5741	0.0465	1.341	1.5945	0.9427	-0.3678
TRAF2_NGS	2.2701	1.8621	2.7741	2.5979	2.493	1.2705	2.0726	2.6806	2.147	2.4318	1.9895	2.5339	2.383	2.7995	2.6826	1.9988	1.7875	2.8289	2.4909	3.1933	2.2592	2.8559	2.668	2.901	1.0578	2.4038	2.3844	2.7332	2.1775	2.5989	2.9506	2.1616	1.5661	2.2018	2.1529	2.6058	2.475	2.8425	2.6711	2.5024
TRAIL_qPCR	7.40137	7.444	7.763	7.16812	7.15909	7.24251	7.31793	7.6147	7.3956	7.06116	7.19862	7.28855	6.67442	7.26148	7.07068	7.08172	7.10958	7.14783	6.64563	7.49801	6.78038	7.00469	7.49717	7.52979	7.23931	7.19545	7.29191	7.1313	7.38121	7.40347	7.50718	7.44558	7.22704	7.00516	7.38648	7.02172	7.07794	7.00841	7.43778	6.81007
TRANCE_qPCR	3.98264	3.89827	4.20863	3.25501	3.75513	4.12249	3.85772	4.42569	3.88386	4.65624	3.52556	3.74601	3.3775	4.56779	4.15228	4.49307	3.78735	4.68537	3.17555	4.99482	3.91402	4.12237	3.99434	3.74461	3.93943	3.96585	3.10853	4.64182	3.21426	3.18065	3.67898	3.52771	3.16891	2.9749	4.4528	3.68452	3.36051	3.0563	4.05948	2.54297
TREM2_NGS	-0.4864	1.2012	1.8515	0.9253	1.5504	0.565	-0.1246	0.1538	-0.2605	-0.9109	-0.2066	0.7174	0.2439	-1.0237	-0.2905	-0.8523	-0.3557	-0.0947	0.5991	0.404	1.3771	1.5835	0.4702	0.1291	-0.2482	-0.2585	0.9053	0.6892	-0.2864	0.0213	1.6892	1.3849	-0.3636	-0.3565	0.7926	0.6641	1.9449	1.5373	0.8801	0.6598
TRIM21_NGS	-1.432	-0.403	0.3431	0.3559	-2.4796	-0.2489	-0.2818	-2.0555	-0.599	-0.5128	-1.7231	-2.4968	-0.366	0.4031	0.3812	-0.4237	0.1478	-0.2895	-0.1507	0.7654	-0.5644	-0.7254	0.0164	0.1858	-1.0798	-0.7632	-0.4625	-0.5461	-1.2646	-0.2913	0.1446	-1.156	-0.2494	-1.7666	-1.3691	-0.9723	0.3701	-0.1079	0.0014	-0.284
TRIM5_NGS	1.357	1.6139	0.7726	1.7418	1.3179	0.9921	1.0265	1.2136	1.0547	1.0054	0.8403	1.3216	1.6071	1.4359	1.1589	0.857	0.2195	1.3863	0.6921	1.9686	0.7311	1.7664	1.1695	1.6524	0.3989	1.0645	0.326	0.5213	0.5324	0.9351	0.5233	0.301	0.6593	1.2834	-0.3457	1.111	1.2821	1.9653	1.0173	0.8148
TSLP_qPCR	0.02306	0.61721	0.3296	-0.23698	3.48795	1.05572	1.32836	0.89484	-0.42471	-0.08712	0.98783	0.59778	0.27147	0.37367	0.37216	0.56941	0.85758	1.05612	0.29704	0.11824	0.40939	0.15982	0.16614	1.05028	0.53883	0.52405	0.51425	0.75291	0.66975	0.87121	-0.87151	0.33793	0.89673	0.1946	0.05215	0.45376	0.45709	0.45736	0.97079	0.39865
TWEAK_qPCR	8.07589	7.83168	8.28514	8.12563	7.52395	8.38774	7.18989	7.99471	8.05465	8.06519	8.34072	7.92427	7.98527	7.97092	8.26736	7.84541	8.16127	7.72718	8.03329	8.33323	7.53539	7.84131	8.06536	7.98754	7.96926	7.97548	8.0102	7.95803	8.62404	8.21663	7.95663	7.90479	8.27776	8.24501	7.80438	7.925	8.38764	8.2497	7.94486	7.4436
uPA_qPCR	9.13598	9.575	10.7543	9.95067	9.2322	9.84874	8.93916	9.39473	9.66495	9.20219	9.61538	9.16397	9.43721	9.23448	9.87492	9.2801	9.66917	9.47892	8.87393	9.53388	9.34214	9.49685	9.42288	9.28369	9.84061	10.0206	9.59043	9.27102	9.76853	9.23962	9.59173	9.64701	9.21583	9.01596	9.64534	9.71559	9.65314	9.39261	8.93753	8.97603
VASH1_NGS	-0.0268	-0.0465	0.222	-0.4636	-0.5045	-0.1721	-0.1183	-0.517	-0.0552	-0.1908	-0.1265	-0.3688	-0.3453	-0.323	-0.2494	0.2601	0.2952	-0.2361	-0.0119	-0.3098	-0.6607	-0.6809	-1.0088	0.1059	-0.832	-0.5957	-0.0928	-0.1194	-0.3573	-0.8458	0.0034	-0.107	0.2195	-0.3321	-0.043	0.1522	-0.5551	-0.6665	-0.329	-0.4197
VEGFA_NGS	-0.1577	0.0493	0.4712	-0.2417	0.1572	-0.5358	-0.2228	0.3012	-0.2793	-0.5852	-0.5533	-0.5299	-0.5081	0.0671	0.1041	-0.5948	-0.3592	-0.2652	-0.0727	0.1129	-0.1814	-0.0332	0.3999	0.2994	-0.6402	-0.6577	0.4874	0.705	-0.8171	-0.3497	0.0849	-0.0632	-0.1581	0.6529	-0.3708	0.0738	0.3292	0.4707	-0.2057	0.1445
VEGFA_qPCR	9.92862	9.9817	10.5949	9.85936	10.0203	9.76452	9.94159	10.2481	9.81377	9.81456	9.99567	9.98525	9.76133	9.96894	10.3829	9.66957	9.58587	9.89828	9.92618	10.0564	10.0437	10.194	10.5833	10.437	9.56928	9.72229	10.6798	10.5572	9.96187	9.83453	10.2254	10.1253	10.0596	10.3719	9.98851	10.0293	10.2698	10.6161	9.83725	10.2252
VEGFD_NGS	-0.2781	-0.3793	0.2962	-0.4065	-0.1825	-0.5729	-0.3901	-0.6192	-0.0012	-0.938	-0.0375	-0.0077	-0.2081	-1.0064	-0.1296	-0.8673	0.1285	-0.4822	-0.4873	-0.6863	0.014	0.2142	-0.1008	-0.0503	-0.958	-0.6785	0.1239	-0.1055	-0.1914	-0.1628	0.3499	0.01	-0.088	-0.1287	-0.2662	-0.2211	-0.2543	-0.5458	0.2465	-0.0607
WAS_NGS	0.6793	1.0791	0.6437	0.4943	0.0001	0.593	0.8394	-0.4547	0.0771	0.7487	0.7036	0.9845	-0.8749	-0.4752	0.5138	0.1614	-0.5143	0.4296	1.0389	0.5214	0.083	-0.5878	-0.2136	0.4291	-1.1691	0.3543	-0.1508	0.0505	-0.3071	0.0956	0.3205	0.7316	0.6705	-0.3565	-3.981	1.5031	0.2163	-0.4784	-0.1037	0.4288
WFIKKN2_NGS	-0.6837	-0.0075	-0.058	1.213	-0.8539	0.155	-0.5339	-0.0628	0.0751	0.4429	0.3401	0.8224	0.5824	-0.2561	0.0299	0.3011	0.6489	0.2896	0.2557	0.3145	0.1547	0.4366	0.5283	0.6828	0.1937	0.3879	0.5276	0.3625	0.0193	-0.0035	0.3562	0.0223	0.7336	0.6558	-0.1919	-0.3594	1.0112	0.8311	0.6532	0.1216
WNT9A_NGS	0.6264	0.193	0.6516	0.5407	0.3873	0.4903	-0.0228	0.5929	0.2107	-0.3461	0.4715	0.6621	0.5664	0.0493	0.4417	-0.8966	0.301	0.3263	0.4576	0.6071	0.555	0.6895	1.3484	1.9579	0.2413	0.5443	1.3434	1.0885	-0.2578	0.3994	0.3888	0.8132	0.9643	0.8094	0.5279	0.2909	0.9405	0.404	0.3905	-0.3657
YTHDF3_NGS	-1.3708	-0.9389	-0.9055	-1.8728	-0.1235	-0.6488	2.4371	-1.3478	-2.1593	-0.6518	-0.6236	0.2669	-0.9677	-0.4396	-3.6536	-1.182	-1.1826	-2.1515	0.6048	-1.2191	0.7717	-1.3001	-0.4547	0.6711	1.1029	1.1832	-0.6058	-0.3475	-7.2877	-2.1761	-7.7488	0.0305	-1.1932	0.4584	0.8217	-0.3906	0.3362	-3.4661	0.09	0.0086
