# Supplementary material for: B-cell immune dysregulation with low soluble CD22 levels in refractory seronegative myasthenia gravis
Source: Front Immunol. 2024 Apr 22;15:1382320. doi: 10.3389/fimmu.2024.1382320 (PMC11071663; doi:10.3389/fimmu.2024.1382320)
Supplement: Supplementary file 4 [file Table_3.xlsx]

## Sheet: Patients information
sample	group	Gender	Age	Onset.Age	During_yr	Disease.type	MGFA	QMGworst	MGADLworst	bulbar.symptom	MG.crisis	thymectomy	AChR_titer	PIS	PSL_mg.d	CNI	IVIg	PP	Sampling_date	MG.composite	MGADL	MGQOL15r
H1	HC	Female	47	NA	NA	HC	NA	NA	NA	NA	NA	NA	NA	NA	NA	NA	NA	NA	NA	NA	NA	NA
H2	HC	Female	28	NA	NA	HC	NA	NA	NA	NA	NA	NA	NA	NA	NA	NA	NA	NA	NA	NA	NA	NA
H3	HC	Female	44	NA	NA	HC	NA	NA	NA	NA	NA	NA	NA	NA	NA	NA	NA	NA	NA	NA	NA	NA
H4	HC	Female	26	NA	NA	HC	NA	NA	NA	NA	NA	NA	NA	NA	NA	NA	NA	NA	NA	NA	NA	NA
H5	HC	Female	47	NA	NA	HC	NA	NA	NA	NA	NA	NA	NA	NA	NA	NA	NA	NA	NA	NA	NA	NA
H6	HC	Female	53	NA	NA	HC	NA	NA	NA	NA	NA	NA	NA	NA	NA	NA	NA	NA	NA	NA	NA	NA
H7	HC	Female	45	NA	NA	HC	NA	NA	NA	NA	NA	NA	NA	NA	NA	NA	NA	NA	NA	NA	NA	NA
H8	HC	Female	35	NA	NA	HC	NA	NA	NA	NA	NA	NA	NA	NA	NA	NA	NA	NA	NA	NA	NA	NA
H9	HC	Female	57	NA	NA	HC	NA	NA	NA	NA	NA	NA	NA	NA	NA	NA	NA	NA	NA	NA	NA	NA
H10	HC	Female	31	NA	NA	HC	NA	NA	NA	NA	NA	NA	NA	NA	NA	NA	NA	NA	NA	NA	NA	NA
A1	MG_AChR_NT	Female	38	32	6.8	EOMG	2a	7	4	0	0	0	7.5	MM	0	0	0	0	201116	3	2	3
A2	MG_AChR_NT	Female	47	29	17.7	EOMG	2a	13	6	0	0	0	2100	U	0	0	0	0	201117	7	6	9
A3	MG_AChR_NT	Female	58	38	19.5	EOMG	2a	15	12	0	0	1	51	MM	0	0	0	0	210301	4	2	2
A4	MG_AChR_NT	Female	50	48	1.7	EOMG	2b	14	6	1	0	0	19	I	0	0	0	0	210301	2	2	5
A5	MG_AChR_NT	Female	59	44	15.8	EOMG	2a	14	9	0	0	0	340	I	0	0	0	0	210308	8	6	13
A6	MG_AChR_NT	Female	51	46	5.2	EOMG	2a	6	3	0	0	0	4.5	MM	0	0	0	0	210308	1	1	2
A7	MG_AChR_NT	Female	42	24	17.1	EOMG	3a	21	17	1	0	1	355	I	0	0	0	0	210322	10	6	13
A8	MG_AChR_NT	Female	52	39	12.4	EOMG	2a	5	4	0	0	0	32	MM	0	0	0	0	210322	3	3	1
A9	MG_AChR_NT	Female	26	21	5.5	EOMG	2a	14	9	1	0	1	54	I	0	0	0	0	210621	3	3	8
A10	MG_AChR_NT	Female	29	18	11.3	EOMG	3b	16	12	1	0	1	420	MM	0	0	0	0	210628	1	1	2
N1a	MG_SG_pre.IVIg	Female	60	31	28.3	EOMG	3b	21	15	1	0	1	0	U	8	1	1	1	201117	22	12	17
N2a	MG_SG_pre.IVIg	Female	37	32	4.2	EOMG	3a	22	18	1	0	0	0	I	10	1	1	0	201130	17	14	20
N3a	MG_SG_pre.IVIg	Female	51	38	12.6	EOMG	3a	20	15	1	0	0	0	I	5	1	1	0	201201	19	12	21
N4a	MG_SG_pre.IVIg	Female	39	33	5.3	EOMG	3b	20	16	1	0	0	0	U	10	1	1	0	201207	21	15	17
N5a	MG_SG_pre.IVIg	Female	53	38	15.5	EOMG	3b	22	18	1	0	0	0	I	5	1	1	0	201208	16	15	22
N6a	MG_SG_pre.IVIg	Female	37	22	15.2	EOMG	4a	29	19	1	0	0	0	U	5	1	1	0	210510	26	13	29
N7a	MG_SG_pre.IVIg	Female	48	45	3.5	EOMG	3b	24	16	1	0	0	0	U	10	1	1	1	210517	23	14	27
N8a	MG_SG_pre.IVIg	Female	28	21	6.8	EOMG	3b	19	15	1	0	0	0	U	8	1	1	0	210524	18	15	13
N9a	MG_SG_pre.IVIg	Female	34	24	10.2	EOMG	3b	23	18	1	0	0	0	U	10	1	1	1	210617	28	16	20
N10a	MG_SG_pre.IVIg	Female	44	34	10.2	EOMG	4b	24	17	1	0	0	0	U	10	1	1	1	210614	21	14	15
N1b	MG_SG_post.IVIg	Female	NA	NA	NA	NA	NA	NA	NA	NA	NA	NA	NA	NA	NA	NA	NA	NA	210216	18	10	14
N2b	MG_SG_post.IVIg	Female	NA	NA	NA	NA	NA	NA	NA	NA	NA	NA	NA	NA	NA	NA	NA	NA	210222	14	11	16
N3b	MG_SG_post.IVIg	Female	NA	NA	NA	NA	NA	NA	NA	NA	NA	NA	NA	NA	NA	NA	NA	NA	210222	15	9	15
N4b	MG_SG_post.IVIg	Female	NA	NA	NA	NA	NA	NA	NA	NA	NA	NA	NA	NA	NA	NA	NA	NA	210302	16	10	13
N5b	MG_SG_post.IVIg	Female	NA	NA	NA	NA	NA	NA	NA	NA	NA	NA	NA	NA	NA	NA	NA	NA	210216	15	11	18
N6b	MG_SG_post.IVIg	Female	NA	NA	NA	NA	NA	NA	NA	NA	NA	NA	NA	NA	NA	NA	NA	NA	210712	19	9	20
N7b	MG_SG_post.IVIg	Female	NA	NA	NA	NA	NA	NA	NA	NA	NA	NA	NA	NA	NA	NA	NA	NA	210712	18	10	21
N8b	MG_SG_post.IVIg	Female	NA	NA	NA	NA	NA	NA	NA	NA	NA	NA	NA	NA	NA	NA	NA	NA	210830	13	12	9
N9b	MG_SG_post.IVIg	Female	NA	NA	NA	NA	NA	NA	NA	NA	NA	NA	NA	NA	NA	NA	NA	NA	210830	23	13	17
N10b	MG_SG_post.IVIg	Female	NA	NA	NA	NA	NA	NA	NA	NA	NA	NA	NA	NA	NA	NA	NA	NA	210830	17	12	11
