# Supplementary material for: B-cell immune dysregulation with low soluble CD22 levels in refractory seronegative myasthenia gravis
Source: Front Immunol. 2024 Apr 22;15:1382320. doi: 10.3389/fimmu.2024.1382320 (PMC11071663; doi:10.3389/fimmu.2024.1382320)
Supplement: Supplementary file 5 [file Table_4.xlsx]

## Sheet: thymectomy
Patient ID	Group	Monocyte	Non-classical monocyte	DC	pDC	B	Naive CD4T	CD4T	Treg	Naive CD8T	CD8T	NK
A3	With thymectomy	11.0505	2.63298	0.651596	0.226064	20.0399	24.3085	7.72606	1.2766	2.12766	10.1596	10.3457
A7	With thymectomy	9.97602	1.68873	0.239758	0.208485	6.55686	18.0653	10.4868	1.57406	1.74085	10.3304	28.1038
A9	With thymectomy	10.531	1.31823	0.710953	0.207361	13.945	16.8111	15.5373	1.76257	8.90173	15.0337	8.85729
A10	With thymectomy	11.1353	1.47243	0.619091	0.225885	14.0801	14.8917	11.3361	1.04576	4.27508	12.34	16.523
A1	Without thymectomy	14.5929	2.07373	0.211214	0.192012	23.4255	28.0722	9.58141	1.93932	3.87865	4.35868	6.35561
A2	Without thymectomy	22.6902	3.55925	0.519057	0.504227	18.1077	16.9361	12.9319	2.26902	4.46389	5.51683	5.8431
A4	Without thymectomy	24.9818	2.33066	0.957236	0.364166	12.6626	8.90646	6.83592	1.42545	1.85204	19.6546	15.6904
A5	Without thymectomy	9.2766	2.12291	0.624387	0.169476	16.4303	14.1647	13.6473	1.81964	1.52529	14.1825	14.2895
A6	Without thymectomy	6.83618	1.95915	0.650271	0.266778	25.4689	20.4919	8.03668	1.3589	3.09296	10.1376	10.321
A8	Without thymectomy	7.60802	2.61915	0.383073	0.489978	11.314	18.9131	11.2873	1.82628	4.49889	10.6637	23.7149
P value of Welch's T test		0.290266	0.294191	0.903152	0.105958	0.395418	0.6223	0.756528	0.281708	0.702173	0.709569	0.682852
