# Supplementary material for: B-cell immune dysregulation with low soluble CD22 levels in refractory seronegative myasthenia gravis
Source: Front Immunol. 2024 Apr 22;15:1382320. doi: 10.3389/fimmu.2024.1382320 (PMC11071663; doi:10.3389/fimmu.2024.1382320)
Supplement: Supplementary file 6 [file Table_5.xlsx]

## Sheet: DEGs
Cell type	Comparison	Gene	Bonferroni adjusted P	log2 Fold Change
B	AChR-positive MG vs HC	HBA2	4.94182e-22	0.318602
B	AChR-positive MG vs HC	HBA1	0.000268674	0.354514
B	seronegative MG post-treatment vs HC	IGHA2	0	0.345352
B	seronegative MG post-treatment vs HC	TCL1A	5.66674e-302	-0.545304
B	seronegative MG post-treatment vs HC	IGHD	2.8855e-299	-0.439496
B	seronegative MG post-treatment vs HC	IGHM	1.4214e-286	-0.391733
B	seronegative MG post-treatment vs HC	GPR183	3.77225e-275	0.270406
B	seronegative MG post-treatment vs HC	CRIP1	1.55299e-231	0.462654
B	seronegative MG post-treatment vs HC	MARCKS	7.81582e-228	0.364704
B	seronegative MG post-treatment vs HC	APLP2	8.87615e-163	-0.319022
B	seronegative MG post-treatment vs HC	ITGB1	1.5239e-161	0.30066
B	seronegative MG post-treatment vs HC	CD69	5.47619e-160	-0.397764
B	seronegative MG post-treatment vs HC	PLPP5	7.0098e-133	-0.357651
B	seronegative MG post-treatment vs HC	YBX3	2.07256e-123	-0.358778
B	seronegative MG post-treatment vs HC	IL4R	9.77235e-117	-0.313627
B	seronegative MG post-treatment vs HC	FCER2	8.33713e-116	-0.293838
B	seronegative MG post-treatment vs HC	IGHG3	1.36368e-111	0.320047
B	seronegative MG post-treatment vs HC	IGHG1	1.34587e-92	0.308449
B	seronegative MG post-treatment vs HC	CD83	6.78369e-88	-0.287076
B	seronegative MG post-treatment vs HC	HBA2	6.38149e-68	0.83872
B	seronegative MG post-treatment vs HC	LGALS1	1.11541e-40	0.289476
B	seronegative MG post-treatment vs HC	BCL7A	1.68979e-40	-0.272651
B	seronegative MG post-treatment vs HC	LINC01781	2.37554e-27	0.435317
B	seronegative MG post-treatment vs HC	IGHA1	3.09586e-26	0.405696
B	seronegative MG post-treatment vs HC	HBB	3.94388e-10	1.08254
B	seronegative MG post-treatment vs HC	HBA1	8.98532e-06	0.822869
B	seronegative MG pre-treatment vs HC	TCL1A	1.38268e-236	-0.444038
B	seronegative MG pre-treatment vs HC	IGHM	2.8125e-201	-0.314738
B	seronegative MG pre-treatment vs HC	CRIP1	8.14339e-185	0.429828
B	seronegative MG pre-treatment vs HC	IGHD	2.05694e-182	-0.316814
B	seronegative MG pre-treatment vs HC	MARCKS	1.25948e-121	0.279445
B	seronegative MG pre-treatment vs HC	CD69	5.95663e-106	-0.306619
B	seronegative MG pre-treatment vs HC	S100A6	1.58267e-104	0.263306
B	seronegative MG pre-treatment vs HC	PLPP5	1.58754e-98	-0.272193
B	seronegative MG pre-treatment vs HC	HBA2	2.59927e-94	0.325646
B	seronegative MG pre-treatment vs HC	YBX3	1.32357e-88	-0.276697
B	seronegative MG pre-treatment vs HC	NRGN	1.20088e-66	-0.268295
B	seronegative MG pre-treatment vs HC	IGHG3	7.82031e-41	0.283858
B	seronegative MG pre-treatment vs HC	IGHA1	1.54169e-12	0.355964
B	seronegative MG pre-treatment vs HC	PPBP	5.18235e-12	-0.342684
B	seronegative MG pre-treatment vs HC	LINC01781	4.577e-06	0.396729
B	seronegative MG pre-treatment vs HC	HBB	1.01684e-05	0.510503
B	seronegative MG pre-treatment vs AChR-positive MG	TCL1A	8.02673e-212	-0.39377
B	seronegative MG pre-treatment vs AChR-positive MG	IGHM	2.18918e-157	-0.270187
B	seronegative MG pre-treatment vs AChR-positive MG	IGHD	1.94395e-155	-0.279584
B	seronegative MG pre-treatment vs AChR-positive MG	CRIP1	7.06282e-137	0.309277
B	seronegative MG pre-treatment vs AChR-positive MG	IGHA1	3.00182e-53	0.337152
B	seronegative MG pre-treatment vs AChR-positive MG	LINC01781	2.10482e-33	0.375202
CD8T	seronegative MG pre-treatment vs AChR-positive MG	AREG	2.45256e-96	0.290182
CD8T	seronegative MG pre-treatment vs AChR-positive MG	S100B	9.22767e-22	0.310008
Monocyte	seronegative MG pre-treatment vs HC	EGR1	4.39395e-05	-0.366424
Monocyte	seronegative MG pre-treatment vs AChR-positive MG	EGR1	2.97958e-53	-0.327707
NK	seronegative MG post-treatment vs HC	IL7R	1.08019e-119	0.279084
NK	seronegative MG post-treatment vs HC	PTGDS	4.33335e-12	0.370454
NK	seronegative MG pre-treatment vs HC	PTGDS	1.67621e-29	0.310751
Non-classical monocyte	seronegative MG pre-treatment vs HC	AREG	2.969e-07	0.281668
Non-classical monocyte	seronegative MG pre-treatment vs HC	FOS	4.24493e-06	-0.357479
Non-classical monocyte	seronegative MG pre-treatment vs AChR-positive MG	AREG	5.18585e-18	0.30202
pDC	seronegative MG pre-treatment vs HC	LYZ	0.00622254	-0.289177
pDC	seronegative MG pre-treatment vs AChR-positive MG	HBA1	4.2783e-06	1.47168
Treg	AChR-positive MG vs HC	HBA2	4.39704e-10	-0.389827
